# Supplementary material for: Life history traits and reproductive performance of the caridean shrimp Lysmata boggessi, a heavily traded invertebrate in the marine aquarium industry
Source: PeerJ. 2020 Jan 23;8:e8231. doi: 10.7717/peerj.8231 (PMC6983297; doi:10.7717/peerj.8231)
Supplement: Supplemental Information 2 [file peerj-08-8231-s002.xlsx]

## Sheet: Trawl Data
Peppermint Shrimp Fishery-dependent Survey
Date	Obs	Trawl Type	Trawl Width (X2) (ft)	Trawl Width (m)	Trawl Height (ft)	Trawl Height (m)	Trawl set #	Start Time	Start Latitude	Start Longitude	Stop Time	Stop Latitude	Stop Longitude	Avg speed (kt)	GPS track file	# Lysmata landed	Mean landed	SD of mean landed	# Lysmata sampled	Comments	Tow #	ft	miles	meters	km	Area trawled (m2)	hectares (10,000 m2)	Area trawled (km2)	Lysmata (per m2)	Lysmata (per hectare)	Lysmata (per km2)	Location	Season	Mean Lysmata density (km2)	SD Lysmata density	Mean distance trawled (km)	SD of Mean distance trawled (km)	Mean area (km2) swept per trawl	SD of area swept	Total area (km2) swept per trip	Mean area (km2) swept per trip	SD of mean area swept
2012-12-06	MD	Rolling	30	9.144	2	0.6096	1	7:04pm	N 28.41.544	W 82.49.484	7:24pm	N 28.41.857	W 82.50.108	1.8		10			0
2012-12-06	MD	Rolling	30	9.144	2	0.6096	2	7:29pm	N 28.41.912	W 82.50.275	7:54pm	N 28.42.411	W 82.50.466	1.8		6			0
2012-12-06	MD	Rolling	30	9.144	2	0.6096	3	7:57pm	N 28.42.450	W 82.50.575	8:27pm	N 28.42.452	W 82.51.549	1.9		45			34
2012-12-06	MD	Rolling	30	9.144	2	0.6096	4	8:30pm	N 28.42.399	W 82.51.704	8:56pm	N 28.42.358	W 82.52.545	1.8		7			0	Isotope Samples
2012-12-06	MD	Rolling	30	9.144	2	0.6096	5	8:59pm	N 28.42.476	W 82.52.711	9:30pm	N 28.42.965	W 82.53.437	1.8		14			14
2012-12-06	MD	Rolling	30	9.144	2	0.6096	6	9:34pm	N 28.43.109	W 82.53.472	10:02pm	N 28.43.779	W 82.53.883	1.7		16			0
2012-12-06	MD	Rolling	30	9.144	2	0.6096	7	10:05pm	N 28.43.884	W 82.53.891	10:34pm	N 28.43.716	W 82.53.935	1.8		15			15
2012-12-06	MD	Rolling	30	9.144	2	0.6096	8	10:37pm	N 28.43.588	W 82.53.915	11:05pm	N 28.42.865	W 82.53.734	1.8		12			12
2012-12-06	MD	Rolling	30	9.144	2	0.6096	9	11:08pm	N 28.42.814	W 82.53.654	11:40pm	N 28.43.727	W 82.53.885	1.8		37			37
2013-01-10	MD	Rolling	30	9.144	2	0.6096	1	9:03pm	N 28.42.481	W 82.49.029	9:21pm	N 28.42.901	W 82.49.206	1.5		3			0
2013-01-10	MD	Rolling	30	9.144	2	0.6096	2	9:24pm	N 28.43.043	W 82.49.272	9:50pm	N 28.43.190	W 82.49.908	1.8		5			0
2013-01-10	MD	Rolling	30	9.144	2	0.6096	3	9:50pm	N 28.43.249	W 82.50.021	10:21pm	N 28.42.887	W 82.50.316	1.8		48			30	Bottle 1 / Stop Time mark might be a little off
2013-01-10	MD	Rolling	30	9.144	2	0.6096	4	10:25pm	N 28.42.804	W 82.50.356	10:59pm	N 28.43.467	W 82.51.084	1.8		155			0	Isotope Samples
2013-01-10	MD	Rolling	30	9.144	2	0.6096	5	11:02pm	N 28.43.592	W 82.51.118	11:35pm	N 28.43.701	W 82.50.950	1.8		151			30	Fishy Mike took what I didn't/ Bottle 2
2013-01-10	MD	Rolling	30	9.144	2	0.6096	6	11:39pm	N 28.43.694	W 82.50.853	12:14am	N 28.43.237	W 82.50.405	1.8		114			0	took 59 for Behavior/ Isotope Samples
2013-01-10	MD	Rolling	30	9.144	2	0.6096	7	12:17am	N 28.43.154	W 82.50.499	1:04am	N 28.43.737	W 82.51.281	1.6		388			32	Bottle 3 and 4
2013-01-10	MD	Rolling	30	9.144	2	0.6096	8	1:08am	N 28.43.847	W 82.51.251	2:05am	N 28.43.042	W 82.50.931	1.8		416			0	took 100 for behavior
2013-01-10	MD	Rolling	30	9.144	2	0.6096	9	2:08am	N 28.43.133	W 82.50.947	2:50am	N 28.43.329	W 82.51.994	1.8		243			30	Bottle 5 and 6/ Fishy Mike took what I didn't
2013-02-04	MD	Rolling	30	9.144	2	0.6096	1	7:20pm	N 28.41.111	W 82.49.776	8:03pm	N 28.41.457	W 82.50.342	2		1			0
2013-02-04	MD	Rolling	30	9.144	2	0.6096	2	8:13pm	N 28.42.161	W 82.51.023	8:36pm	N 28.42.603	W 82.51.553	2		20			20	Bottle 1
2013-02-04	MD	Rolling	30	9.144	2	0.6096	3	8:41pm	N 28.42.824	W 82.51.707	9:04pm	N 28.43.525	W 82.51.857	1.8		33			0	Kept for Lab Trials
2013-02-04	MD	Rolling	30	9.144	2	0.6096	4	9:07pm	N 28.43.623	W 82.51.830	9:39pm	N 28.44.233	W 82.52.223	1.8		75			33	Bottles 2 and 3
2013-02-04	MD	Rolling	30	9.144	2	0.6096	5	9:42pm	N 28.44.324	W 82.53.335	10:11pm	N 28.44.282	W 82.52.465	1.7		24			0	Kept for Lab Trials **Only Starboard Side of Boat**
2013-02-04	MD	Rolling	30	9.144	2	0.6096	6	10:16pm	N 28.44.524	W 82.52.468	10:44pm	N 28.44.768	W 82.52.793	1.7		103			30	Bottles 4 and 5
2013-02-04	MD	Rolling	30	9.144	2	0.6096	7	10:48pm	N 28.44.546	W 82.52.860	11:07pm	N 28.44.473	W 82.52.803	1.7		42			0	Kept 20 for Lab
2013-02-04	MD	Rolling	30	9.144	2	0.6096	8	11:43pm	N 28.42.664	W 82.52.580	11:55pm	N 28.42.466	W 82.52.314	1.7		10			10	Bottle 6
2013-02-04	MD	Rolling	30	9.144	2	0.6096	9	11:54pm	N 28.42.323	W 82.52.402	12:19am	N 28.41.857	W 82.52.198	1.7		15			14	Bottle 7
2013-03-17	MD	Rolling	30	9.144	2	0.6096	1	8:04pm	N 28.25.805	W 82.52.056	8:28pm	N 28.26.342	W 82.52.455	1.8		5			0
2013-03-17	MD	Rolling	30	9.144	2	0.6096	2	8:31pm	N 28.26.435	W 82.52.649	8:56pm	N 28.26.330	W 82.53.259	1.8		4			0
2013-03-17	MD	Rolling	30	9.144	2	0.6096	3	8:58pm	N 28.26.237	W 82.53.330	9:23pm	N 28.25.539	W 82.53.309	1.8		11			11	Bottle 1
2013-03-17	MD	Rolling	30	9.144	2	0.6096	4	9:25pm	N 28.25.490	W 82.53.382	10:02pm	N 28.26.616	W 82.53.543	1.8		14			14	Bottle 2
2013-03-17	MD	Rolling	30	9.144	2	0.6096	5	10:04pm	N 28.26.687	W 82.53.609	10:41pm	N 28.26.893	W 82.53.537	1.8		4			4	Bottle 3
2013-03-17	MD	Rolling	30	9.144	2	0.6096	6	10:43pm	N 28.26.992	W 82.53.525	11:12pm	N 28.27.024	W 82.52.617	1.8		0			0
2013-03-17	MD	Rolling	30	9.144	2	0.6096	7	11:14pm	N 28.26.989	W 82.52.526	11:41pm	N 28.26.295	W 82.52.826	1.8		4			4	Bottle 4
2013-03-17	MD	Rolling	30	9.144	2	0.6096	8	11:47pm	N 28.26.348	W 82.52.915	12:18am	N 28.26.029	W 82.52.878	1.8		16			16	Bottle 5
2013-03-17	MD	Rolling	30	9.144	2	0.6096	9	12:20am	N 28.26.131	W 82.52.922	12:57am	N 28.27.184	W 82.53.209	1.8		7			7	Bottle 6
2013-03-17	MD	Rolling	30	9.144	2	0.6096	10	12:59am	N 28.27.099	W 82.53.263	1:30am	N 28.26.232	W 82.53.161	1.8		6			6	Bottle 7
2013-03-17	MD	Rolling	30	9.144	2	0.6096	11	1:32am	N 28.26.122	W 82.53.123	2:02am	N 28.25.850	W 82.53.567	1.8		14			14	Bottle 8
2013-03-17	MD	Rolling	30	9.144	2	0.6096	12	2:05am	N 28.25.933	W 82.53.703	2:42am	N 28.26.980	W 82.53.321	1.8		8			8	Bottle 4
2013-03-17	MD	Rolling	30	9.144	2	0.6096	13	2:45am	N 28.27.087	W 82.53.340	3:08am	N 28.26.406	W 82.53.338	1.8		0			0
2013-03-17	MD	Rolling	30	9.144	2	0.6096	14	3:10am	N 28.26.315	W 82.53.301	3:31am	N 28.26.351	W 82.52.551	1.8		12			12	Bottle 3
2013-03-17	MD	Rolling	30	9.144	2	0.6096	15	3:34am	N 28.26.383	W 82.52.335	3:53am	N 28.26.326	W 82.51.687	1.8		2			2	Bottle 7
2013-03-29	MD	Rolling	30	9.144	2	0.6096	1	7:50pm	N 28.43.864	W 82.52.570	8:18pm	N 28.44.791	W 82.56.613	1.8		6			0
2013-03-29	MD	Rolling	30	9.144	2	0.6096	2	8:25pm	N 28.44.897	W 82.52.635	8:54pm	n 28.45.826	W 82.52.652	1.8		110			31	Bottle 1 and 2
2013-03-29	MD	Rolling	30	9.144	2	0.6096	3	8:57pm	N 28.45.930	W 82.52.666	9:36pm	N 28.47.052	W 82.52.186	1.8		183			0	Kept for lab
2013-03-29	MD	Rolling	30	9.144	2	0.6096	4	9:42pm	N 28.47.153	W 82.52.203	10:13pm	N 28.47.961	W 82.51.827	1.8		84			24	Bottle 3
2013-03-29	MD	Rolling	30	9.144	2	0.6096	5	10:17pm	N 28.47.820	W 82.51.938	10:54pm	N 28.46.818	W 82.52.439	1.8		138			0	Kept for lab
2013-03-29	MD	Rolling	30	9.144	2	0.6096	6	10:56pm	N 28.46.724	W 82.52.525	11:29pm	N 28.45.780	W 82.52.702	1.7		129			36	Bottle 4 and 5
2013-03-29	MD	Rolling	30	9.144	2	0.6096	7	11:32pm	N 28.45.799	W 82.52.631	11:59pm	N 28.46.587	W 82.52.341	1.9		205			0
2013-03-29	MD	Rolling	30	9.144	2	0.6096	8	12:02am	N 28.46.753	W 82.52.258	12:43am	N 28.47.922	W 82.51.676	1.8		90			30	Bottle 6 and 7
2013-03-29	MD	Rolling	30	9.144	2	0.6096	9	12:45am	N 28.47.879	W 82.51.700	1:29am	N 28.46.725	W 82.52.224	1.8		74			0
2013-03-29	MD	Rolling	30	9.144	2	0.6096	10	1:33am	N 28.46.683	W 82.52.169	2:09am	N 28.47.687	W 82.51.611	1.8		98			29	Bottle 8
2013-03-29	MD	Rolling	30	9.144	2	0.6096	11	2:12am	N 28.47.828	W 82.51.479	2:47am	N 28.48.824	W 82.51.486	1.8		120			0
2013-03-29	MD	Rolling	30	9.144	2	0.6096	12	2:52am	N 28.48.678	W 82.51.489	3:35am	N 28.47.273	W 82.51.528	1.8		60			0
2013-04-30	MD	Rolling	30	9.144	2	0.6096	1	8:14pm	N 28.43.136	W 82.50.104	8:56pm	N 28.44.035	W 82.50.624	2		3			0
2013-04-30	MD	Rolling	30	9.144	2	0.6096	2	8:58pm	N 28.43.957	W 82.50.605	9:36pm	N 28.43.899	W 82.50.708	2		51			30	Bottle 2
2013-04-30	MD	Rolling	30	9.144	2	0.6096	3	9:37pm	N 28.43.839	W 82.50.695	10:16pm	N 28.44.155	W 82.50.629	2		61			23	Bottles 3 and 4
2013-04-30	MD	Rolling	30	9.144	2	0.6096	4	10:18pm	N 28.44.245	W 82.50.675	10:55pm	N 28.43.751	W 82.50.548	2		44			37	Bottles 5 and 6
2013-04-30	MD	Rolling	30	9.144	2	0.6096	5	10:57pm	N 28.43.834	W 82.50.592	11:38pm	N 28.43.703	W 82.50.537	2		26			25	Bottles 7 and 8
2013-04-30	MD	Rolling	30	9.144	2	0.6096	6	11:39pm	N 28.43.641	W 82.50.517	12:18am	N 28.44.279	W 82.50.980	2		55			0
2013-04-30	MD	Rolling	30	9.144	2	0.6096	7	12:20am	N 28.44.218	W 82.50.948	12:56am	N 28.43.201	W 82.50.305	2		24			5	Bottle 8
2013-04-30	MD	Rolling	30	9.144	2	0.6096	8	12:57am	N 28.43.137	W 82.50.275	1:15am	N 28.42.664	W 82.49.963	2		15			0
2013-05-20	MD	Rolling	30	9.144	2	0.6096	1	8:26pm	N 28.42.513	W 82.49.921	9:04pm	N 28.43.685	W 82.50.615
2013-05-20	MD	Rolling	30	9.144	2	0.6096	2	9:06pm	N 28.43.751	W 82.50.662	9:37pm	N 28.42.867	W 82.50.244
2013-05-20	MD	Rolling	30	9.144	2	0.6096	3	9:36pm	N 28.42.809	W 82.50.186	10:13pm	N 28.43.692	W 82.50.597
2013-05-20	MD	Rolling	30	9.144	2	0.6096	4	10:14pm	N 28.43.760	W 82.50.629	10:45pm	N 28.43.516	W 82.50.552
2013-05-20	MD	Rolling	30	9.144	2	0.6096	5	10:47pm	N 28.43.461	W 82.50.506	11:08pm	N 28.42.910	W 82.50.125
2013-06-30	MD	Rolling	30	9.144	2	0.6096	1	8:41pm	N 28.43.845	W 82.50.314	9:14pm	N 28.44.456	W 82.50.583	2		4			0
2013-06-30	MD	Rolling	30	9.144	2	0.6096	2	9:16pm	N 28.44.352	W 82.50.491	9:50pm	N 28.44.949	W 82.49.946	2.1		41			30	Bottles 1 and 2
2013-06-30	MD	Rolling	30	9.144	2	0.6096	3	9:52pm	N 28.45.157	W 82.50.009	10:28pm	N 28.44.808	W 82.49.724	2.1		32			30	Bottles 3 and 4
2013-06-30	MD	Rolling	30	9.144	2	0.6096	4	10:30pm	N 28.44.688	W 82.49.697	11:05pm	N/A	N/A	2		32			30	Bottles 5 and 6
2013-06-30	MD	Rolling	30	9.144	2	0.6096	5	11:08pm	N 28.46.071	W 82.49.724	11:46pm	28.44.835	W 82.49.683	2		43			30	Bottles 7 and 8
2013-06-30	MD	Rolling	30	9.144	2	0.6096	6	11:48pm	N 28.44.704	W 82.49.695	12:25am	N 28.45.221	W 82.49.699	2		45			0
2013-06-30	MD	Rolling	30	9.144	2	0.6096	7	12:28am	N 28.45.056	W 82.49.712	12:58am	N 28.44.063	W 82.49.721	2		16			0
2013-07-22	MD	Rolling	30	9.144	2	0.6096	1	8:56pm	N 28.42.586	W 82.48.351	9:13pm	N 28.43.107	W 82.48.431	2		1			0
2013-07-22	MD	Rolling	30	9.144	2	0.6096	2	9:14pm	N 28.43.188	W 82.48.452	9:29pm	N 28.43.674	W 82.48.501	2		12			12	Bottle 1
2013-07-22	MD	Rolling	30	9.144	2	0.6096	3	9:31pm	N 28.43.752	W 82.48.510	9:51pm	N 28.44.413	W 82.48.544	2		36			0
2013-07-22	MD	Rolling	30	9.144	2	0.6096	4	9:53pm	N 28.44.501	W 82.48.550	10:14pm	N 28.45.212	W 82.48.478	2		22			22	Bottle 2
2013-07-22	MD	Rolling	30	9.144	2	0.6096	5	10:15pm	N 28.45.277	W 82.48.466	10:33pm	N 28.45.838	W 82.48.389	2		20			20	Bottle 3 and 4
2013-07-22	MD	Rolling	30	9.144	2	0.6096	6	10:34pm	N 28.45.918	W 82.48.384	10:54pm	N 28.46.522	W 82.48.343	2		29			0
2013-07-22	MD	Rolling	30	9.144	2	0.6096	7	10:55pm	N 28.46.602	W 82.48.338	11:16pm	N 28.47.228	W 82.48.336	2		21			21	Bottle 5 and 6
2013-07-22	MD	Rolling	30	9.144	2	0.6096	8	11:17pm	N 28.47.295	W 82.48.338	11:45pm	N 28.47.065	W 82.48.211	2		40			0
2013-07-22	MD	Rolling	30	9.144	2	0.6096	9	11:47pm	N 28.46.983	W 82.48.186	12:11am	N 28.46.241	W 82.48.073	2		13			13	Bottle 7
2013-07-22	MD	Rolling	30	9.144	2	0.6096	10	12:13am	N 28.46.164	W 82.48.059	12:37am	N 28.45.409	W 82.48.174	1.8		12			0
2013-07-22	MD	Rolling	30	9.144	2	0.6096	11	12:39am	N 28.45.465	W 82.48.249	1:00am	N 28.45.322	W 82.48.932	2		31			22	Bottle 8
2013-07-22	MD	Rolling	30	9.144	2	0.6096	12	1:02am	N 28.45.245	W 82.48.942	1:23am	N 28.44.612	W 82.49.115	2		17			0
2013-07-22	MD	Rolling	30	9.144	2	0.6096	13	1:25am	N 28.44.535	W 82.49.100	1:44am	N 28.43.932	W 82.49.041	2		27			0
2013-07-22	MD	Rolling	30	9.144	2	0.6096	14	1:47am	N 28.43.845	W 82.48.995	2:01am	N 28.43.371	W 82.48.875	2		14			0
2013-07-22	MD	Rolling	30	9.144	2	0.6096	15	2:03am	N 28.43.294	W 82.48.842	2:19am	N 28.42.793	W 82.48.712	2		10			0
2013-07-22	MD	Rolling	30	9.144	2	0.6096	16	2:21am	N 28.42.718	W 82.48.670	2:33am	N 28.42.317	W 82.48.534	2		7			0
2013-08-22	MD	Rolling	30	9.144	2	0.6096	1	8:22pm	N 28.45.576	W 82.48.978	8:42pm	N 28.46.012	W 82.48.793	2.1		0			0
2013-08-22	MD	Rolling	30	9.144	2	0.6096	2	8:45pm	N 28.46.032	W 82.48.734	9:11pm	N 28.45.883	W 82.48.121	1.9		4			4	Bottle 1
2013-08-22	MD	Rolling	30	9.144	2	0.6096	3	9:14pm	N 28.45.751	W 82.48.085	9:43pm	N 28.45.723	W 82.48.218	1.9		3			3	Bottle 1
2013-08-22	MD	Rolling	30	9.144	2	0.6096	4	9:45pm	N 28.45.658	W 82.48.380	10:14pm	N 28.46.182	W 82.49.049	1.9		12			12	Bottle 2
2013-08-22	MD	Rolling	30	9.144	2	0.6096	5	10:18pm	N 28.46.154	W 82.49.357	10:48pm	N 28.45.837	W 82.48.974	2		17			17	Bottle 3
2013-08-22	MD	Rolling	30	9.144	2	0.6096	6	10:50pm	N 28.45.992	W 82.48.964	11:13pm	N 28.45.999	W 82.48.795	2		18			18	Bottle 4
2013-08-22	MD	Rolling	30	9.144	2	0.6096	7	11:16pm	N 28.46.082	W 82.48.853	11:45pm	N 28.46.893	W 82.49.264	1.9		24			24	Bottle 5
2013-08-22	MD	Rolling	30	9.144	2	0.6096	8	11:48pm	N 28.47.038	W 82.49.289	12:19am	N 28.47.101	W 82.49.265	1.9		38			38	Bottle 6 and 7
2013-08-22	MD	Rolling	30	9.144	2	0.6096	9	12:22am	N 28.47.213	W 82.49.257	12:51am	N 28.46.308	W 82.49.155	2		27			0
2013-08-22	MD	Rolling	30	9.144	2	0.6096	10	12:53am	N 28.46.157	W 82.49.103	1:19am	N 28.45.376	W 82.48.857	2		10			4	Bottle 1
2013-09-09	MD	Rolling	30	9.144	2	0.6096	1	8:03pm						2		2
2013-09-09	MD	Rolling	30	9.144	2	0.6096	2							2		39
2013-09-09	MD	Rolling	30	9.144	2	0.6096	3							2		55
2013-09-09	MD	Rolling	30	9.144	2	0.6096	4							2		40
2013-09-09	MD	Rolling	30	9.144	2	0.6096	5							2		31
2013-09-09	MD	Rolling	30	9.144	2	0.6096	6							2		66
2013-09-09	MD	Rolling	30	9.144	2	0.6096	7							2		31
2013-09-09	MD	Rolling	30	9.144	2	0.6096	8							1.9		43
2013-10-12	MD	Rolling	30	9.144	2	0.6096	1							2.1		0
2013-10-12	MD	Rolling	30	9.144	2	0.6096	2							1.9		34
2013-10-12	MD	Rolling	30	9.144	2	0.6096	3							1.9		34
2013-10-12	MD	Rolling	30	9.144	2	0.6096	4							2		53
2013-10-12	MD	Rolling	30	9.144	2	0.6096	5							2		33
2013-10-12	MD	Rolling	30	9.144	2	0.6096	6							2		57
2013-10-12	MD	Rolling	30	9.144	2	0.6096	7							2		30
2013-10-12	MD	Rolling	30	9.144	2	0.6096	8							2		?
2013-11-07	MD	Rolling	30	9.144	2	0.6096	1							1.9		4
2013-11-07	MD	Rolling	30	9.144	2	0.6096	2							1.9		13
2013-11-07	MD	Rolling	30	9.144	2	0.6096	3							1.6		15
2013-11-07	MD	Rolling	30	9.144	2	0.6096	4							1.6		32
2013-11-07	MD	Rolling	30	9.144	2	0.6096	5							1.6		18
2013-11-07	MD	Rolling	30	9.144	2	0.6096	6							1.6		35
2013-11-07	MD	Rolling	30	9.144	2	0.6096	7							1.6		22
2013-11-07	MD	Rolling	30	9.144	2	0.6096	8							1.6		44
2013-11-07	MD	Rolling	30	9.144	2	0.6096	9							1.6		19
2013-11-07	MD	Rolling	30	9.144	2	0.6096	10							1.6		20

## Sheet: Sample Data
Month	Date	Location	Shrimp #	Sex	CL (1x)	P/A	Egg Stage	# Egg	Egg 1	Egg 2	Egg 3	Egg 4	Egg 5	Egg 6	Egg 7	Egg 8	Egg 9	Egg 10	Egg Wt	Female Wt	Date	Bottle/Trawl	Sample	Comments
December	2012-12-06	The Reef	1	M	100	A															2012-12-06	Bottle 1	1
December	2012-12-06	The Reef	2	M	98	A															2012-12-06	Bottle 1	1
December	2012-12-06	The Reef	3	M	70	A															2012-12-06	Bottle 1	1
December	2012-12-06	The Reef	4	M	63	A															2012-12-06	Bottle 1	1
December	2012-12-06	The Reef	5	F	100	A															2012-12-06	Bottle 1	1
December	2012-12-06	The Reef	6	M	67	A															2012-12-06	Bottle 1	1
December	2012-12-06	The Reef	7	M	60	A															2012-12-06	Bottle 1	1
December	2012-12-06	The Reef	8	F	85	A															2012-12-06	Bottle 1	2
December	2012-12-06	The Reef	9	M	86	A															2012-12-06	Bottle 1	2
December	2012-12-06	The Reef	10	M	77	A															2012-12-06	Bottle 1	2
December	2012-12-06	The Reef	11	F	110	A															2012-12-06	Bottle 1	2
December	2012-12-06	The Reef	12	M	82	A															2012-12-06	Bottle 1	2
December	2012-12-06	The Reef	13	M	90	A															2012-12-06	Bottle 1	2
December	2012-12-06	The Reef	14	F	96	A															2012-12-06	Bottle 2	1
December	2012-12-06	The Reef	15	F	99	A															2012-12-06	Bottle 2	1
December	2012-12-06	The Reef	16	M	92	A															2012-12-06	Bottle 2	1
December	2012-12-06	The Reef	17	F	90	A															2012-12-06	Bottle 2	1
December	2012-12-06	The Reef	18	F	96	A															2012-12-06	Bottle 2	1
December	2012-12-06	The Reef	19	M	77	A															2012-12-06	Bottle 2	1
December	2012-12-06	The Reef	20	F	70	A															2012-12-06	Bottle 2	1
December	2012-12-06	The Reef	21	F	81	A															2012-12-06	Bottle 2	1
December	2012-12-06	The Reef	22	M	68	A															2012-12-06	Bottle 2	1
December	2012-12-06	The Reef	23	F	60	A															2012-12-06	Bottle 2	1
December	2012-12-06	The Reef	24	F	50	A															2012-12-06	Bottle 2	1
December	2012-12-06	The Reef	25	F	90	A															2012-12-06	Bottle 2	2
December	2012-12-06	The Reef	26	M	82	A															2012-12-06	Bottle 2	2
December	2012-12-06	The Reef	27	M	75	A															2012-12-06	Bottle 2	2
December	2012-12-06	The Reef	28	M	75	A															2012-12-06	Bottle 2	2
December	2012-12-06	The Reef	29	M	85	A															2012-12-06	Bottle 2	2
December	2012-12-06	The Reef	30	F	89	A															2012-12-06	Bottle 2	2
December	2012-12-06	The Reef	31	F	86	A															2012-12-06	Bottle 2	2
December	2012-12-06	The Reef	32	M	97	A															2012-12-06	Bottle 2	2
December	2012-12-06	The Reef	33	M	85	A															2012-12-06	Bottle 2	2
December	2012-12-06	The Reef	34	M	63	A															2012-12-06	Bottle 2	2
December	2012-12-06	The Reef	35	M	85	A															2012-12-06	Bottle 3	1
December	2012-12-06	The Reef	36	F	89	A															2012-12-06	Bottle 3	1
December	2012-12-06	The Reef	37	F	85	A															2012-12-06	Bottle 3	1
December	2012-12-06	The Reef	38	F	90	A															2012-12-06	Bottle 3	1
December	2012-12-06	The Reef	39	M	80	A															2012-12-06	Bottle 3	1
December	2012-12-06	The Reef	40	F	73	A															2012-12-06	Bottle 3	1
December	2012-12-06	The Reef	41	M	82	A															2012-12-06	Bottle 3	1
December	2012-12-06	The Reef	42	M	76	A															2012-12-06	Bottle 3	2
December	2012-12-06	The Reef	43	M	77	A															2012-12-06	Bottle 3	2
December	2012-12-06	The Reef	44	M	77	A															2012-12-06	Bottle 3	2
December	2012-12-06	The Reef	45	M	73	A															2012-12-06	Bottle 3	2
December	2012-12-06	The Reef	46	M	68	A															2012-12-06	Bottle 3	2
December	2012-12-06	The Reef	47	M	87	A															2012-12-06	Bottle 3	2
December	2012-12-06	The Reef	48	M	75	A															2012-12-06	Bottle 3	2
December	2012-12-06	The Reef	49	M	88	A															2012-12-06	Bottle 4	1
December	2012-12-06	The Reef	50	F	95	A															2012-12-06	Bottle 4	1
December	2012-12-06	The Reef	51	F	87	A															2012-12-06	Bottle 4	1
December	2012-12-06	The Reef	52	M	60	A															2012-12-06	Bottle 4	1
December	2012-12-06	The Reef	53	F	90	A															2012-12-06	Bottle 4	1	Eggs forming but not out yet
December	2012-12-06	The Reef	54	M	59	A															2012-12-06	Bottle 4	1
December	2012-12-06	The Reef	55	M	69	A															2012-12-06	Bottle 4	1
December	2012-12-06	The Reef	56	M	56	A															2012-12-06	Bottle 4	1
December	2012-12-06	The Reef	57	F	99	A															2012-12-06	Bottle 4	2
December	2012-12-06	The Reef	58	M	78	A															2012-12-06	Bottle 4	2
December	2012-12-06	The Reef	59	M	80	A															2012-12-06	Bottle 4	2
December	2012-12-06	The Reef	60	M	73	A															2012-12-06	Bottle 4	2
December	2012-12-06	The Reef	61	F	85	A															2012-12-06	Bottle 4	2
December	2012-12-06	The Reef	62	M	65	A															2012-12-06	Bottle 4	2
December	2012-12-06	The Reef	63	M	79	A															2012-12-06	Bottle 4	2
December	2012-12-06	The Reef	64	F	82	A	EARLY	301	65 x 54	70 x 56	69 x 57	69 x 54	65 x 56	63 x 56	57 x 64	63 x 57	62 x 52	57 x 44	0.0122	0.0988	2012-12-06	Bottle 5	1
December	2012-12-06	The Reef	65	M	80	A															2012-12-06	Bottle 5	1
December	2012-12-06	The Reef	66	F	90	A															2012-12-06	Bottle 5	1
December	2012-12-06	The Reef	67	F	97	A															2012-12-06	Bottle 5	1
December	2012-12-06	The Reef	68	M	57	A															2012-12-06	Bottle 5	1
December	2012-12-06	The Reef	69	F	89	A															2012-12-06	Bottle 5	1
December	2012-12-06	The Reef	70	F	89	A															2012-12-06	Bottle 5	1
December	2012-12-06	The Reef	71	F	55	A															2012-12-06	Bottle 5	1
December	2012-12-06	The Reef	72	F	94	A															2012-12-06	Bottle 5	1
December	2012-12-06	The Reef	73	M	75	A															2012-12-06	Bottle 5	1
December	2012-12-06	The Reef	74	M	65	A															2012-12-06	Bottle 5	1
December	2012-12-06	The Reef	75	M	63	A															2012-12-06	Bottle 5	1
December	2012-12-06	The Reef	76	F	100	A															2012-12-06	Bottle 6	1
December	2012-12-06	The Reef	77	F	102	A															2012-12-06	Bottle 6	1
December	2012-12-06	The Reef	78	F	75	A															2012-12-06	Bottle 6	1
December	2012-12-06	The Reef	79	M	76	A															2012-12-06	Bottle 6	1
December	2012-12-06	The Reef	80	M	77	A															2012-12-06	Bottle 6	1
December	2012-12-06	The Reef	81	M	63	A															2012-12-06	Bottle 6	1
December	2012-12-06	The Reef	82	F	93	A															2012-12-06	Bottle 6	1
December	2012-12-06	The Reef	83	M	79	A															2012-12-06	Bottle 6	1
December	2012-12-06	The Reef	84	M	55	A															2012-12-06	Bottle 6	1
December	2012-12-06	The Reef	85	M	73	A															2012-12-06	Bottle 6	1
December	2012-12-06	The Reef	86	M	65	A															2012-12-06	Bottle 6	1
December	2012-12-06	The Reef	87	M	82	A															2012-12-06	Bottle 6	1
December	2012-12-06	The Reef	88	M	72	A															2012-12-06	Bottle 6	1
December	2012-12-06	The Reef	89	M	83	A															2012-12-06	Bottle 7	1
December	2012-12-06	The Reef	90	F	97	A															2012-12-06	Bottle 7	1
December	2012-12-06	The Reef	91	M	88	A															2012-12-06	Bottle 7	1
December	2012-12-06	The Reef	92	M	68	A															2012-12-06	Bottle 7	1
December	2012-12-06	The Reef	93	F	82	A															2012-12-06	Bottle 7	1
December	2012-12-06	The Reef	94	M	86	A															2012-12-06	Bottle 7	1
December	2012-12-06	The Reef	95	M	75	A															2012-12-06	Bottle 7	1
December	2012-12-06	The Reef	96	M	62	A															2012-12-06	Bottle 7	1
December	2012-12-06	The Reef	97	M	65	A															2012-12-06	Bottle 7	1
December	2012-12-06	The Reef	98	M	54	A															2012-12-06	Bottle 7	1
December	2012-12-06	The Reef	99	M	52	A															2012-12-06	Bottle 7	1
December	2012-12-06	The Reef	100	F	74	A															2012-12-06	Bottle 7	1
December	2012-12-06	The Reef	101	M	82	A															2012-12-06	Bottle 7	2
December	2012-12-06	The Reef	102	M	77	A															2012-12-06	Bottle 7	2
December	2012-12-06	The Reef	103	M	55	A															2012-12-06	Bottle 7	2
December	2012-12-06	The Reef	104	F	91	A															2012-12-06	Bottle 7	2
December	2012-12-06	The Reef	105	M	88	A															2012-12-06	Bottle 7	2
December	2012-12-06	The Reef	106	M	80	A															2012-12-06	Bottle 7	2
December	2012-12-06	The Reef	107	M	85	A															2012-12-06	Bottle 7	2
December	2012-12-06	The Reef	108	M	63	A															2012-12-06	Bottle 7	2
December	2012-12-06	The Reef	109	M	75	A															2012-12-06	Bottle 7	2
December	2012-12-06	The Reef	110	M	60	A															2012-12-06	Bottle 7	2
December	2012-12-06	The Reef	111	M	68	A															2012-12-06	Bottle 7	2
December	2012-12-06	The Reef	112	F	95	A	EARLY	382	96 x 60	90 x 59	90 x 55	97 x 70	93 x 58	89 x 57	80 x 54	85 x 53	85 x 53	83 x 52	0.0156	0.1585	2012-12-06	Bottle 7	2
November	2012-11-13	Out Front	113	F	78	A															2012-11-13	Trawl 6	1
November	2012-11-13	Out Front	114	M	80	A															2012-11-13	Trawl 6	1
November	2012-11-13	Out Front	115	F	75	A															2012-11-13	Trawl 6	1
November	2012-11-13	Out Front	116	F	66	A															2012-11-13	Trawl 6	1
November	2012-11-13	Out Front	117	M	75	A															2012-11-13	Trawl 6	1
November	2012-11-13	Out Front	118	M	59	A															2012-11-13	Trawl 6	1
November	2012-11-13	Out Front	119	F	77	A															2012-11-13	Trawl 6	1
November	2012-11-13	Out Front	120	M	82	A															2012-11-13	Trawl 6	1
November	2012-11-13	Out Front	121	M	78	A															2012-11-13	Trawl 6	1
November	2012-11-13	Out Front	122	M	51	A															2012-11-13	Trawl 6	1
November	2012-11-13	Out Front	123	M	48	A															2012-11-13	Trawl 6	1
November	2012-11-13	Out Front	124	M	43	A															2012-11-13	Trawl 6	1
November	2012-11-13	Out Front	125	F	89	A															2012-11-13	Trawl 7	1
November	2012-11-13	Out Front	126	F	69	A															2012-11-13	Trawl 7	1
November	2012-11-13	Out Front	127	M	77	A															2012-11-13	Trawl 7	1
November	2012-11-13	Out Front	128	M	51	A															2012-11-13	Trawl 7	1
November	2012-11-13	Out Front	129	M	62	A															2012-11-13	Trawl 7	1
November	2012-11-13	Out Front	130	F	41	A															2012-11-13	Trawl 7	1
November	2012-11-13	Out Front	131	M	35	A															2012-11-13	Trawl 7	1
November	2012-11-13	Out Front	132	M	73	A															2012-11-13	Trawl 8	1
November	2012-11-13	Out Front	133	M	73	A															2012-11-13	Trawl 8	1
November	2012-11-13	Out Front	134	M	69	A															2012-11-13	Trawl 8	1
November	2012-11-13	Out Front	135	M	69	A															2012-11-13	Trawl 8	1
November	2012-11-13	Out Front	136	M	67	A															2012-11-13	Trawl 8	1
November	2012-11-13	Out Front	137	F	80	A															2012-11-13	Trawl 8	1
November	2012-11-13	Out Front	138	F	82	A															2012-11-13	Trawl 8	1
November	2012-11-13	Out Front	139	M	73	A															2012-11-13	Trawl 8	1
November	2012-11-13	Out Front	140	M	75	A															2012-11-13	Trawl 8	1
November	2012-11-13	Out Front	141	M	70	P															2012-11-13	Trawl 8	1
November	2012-11-13	Out Front	142	F	55	A															2012-11-13	Trawl 8	1
November	2012-11-13	Out Front	143	M	46	A															2012-11-13	Trawl 8	1
November	2012-11-13	Out Front	144	M	65	A															2012-11-13	Trawl 8	1
November	2012-11-13	Out Front	145	M	65	A															2012-11-13	Trawl 9	1
November	2012-11-13	Out Front	146	M	62	A															2012-11-13	Trawl 9	1
November	2012-11-13	Out Front	147	F	72	A															2012-11-13	Trawl 9	1
November	2012-11-13	Out Front	148	M	45	A															2012-11-13	Trawl 9	1
November	2012-11-13	Out Front	149	M	50	A															2012-11-13	Trawl 9	1
November	2012-11-13	Out Front	150	M	55	A															2012-11-13	Trawl 9	1
November	2012-11-13	Out Front	151	M	50	A															2012-11-13	Trawl 9	1
November	2012-11-13	Out Front	152	M	60	A															2012-11-13	Trawl 9	1
November	2012-11-13	Out Front	153	F	60	A															2012-11-13	Trawl 9	1
November	2012-11-13	Out Front	154	M	57	A															2012-11-13	Trawl 9	1
November	2012-11-13	Out Front	155	F	81	A															2012-11-13	Trawl 9	1
November	2012-11-13	Out Front	156	M	58	A															2012-11-13	Trawl 9	1
November	2012-11-13	Out Front	157	M	50	A															2012-11-13	Trawl 9	1
November	2012-11-13	Out Front	158	M	66	A															2012-11-13	Trawl 9	1
November	2012-11-13	Out Front	159	M	70	A															2012-11-13	Trawl 9	1
November	2012-11-13	Out Front	160	M	49	A															2012-11-13	Trawl 9	1
November	2012-11-13	Out Front	161	F	76	A															2012-11-13	Trawl 9	1
November	2012-11-13	Out Front	162	M	52	A															2012-11-13	Trawl 9	1
November	2012-11-13	Out Front	163	M	50	A															2012-11-13	Trawl 9	1
November	2012-11-13	Out Front	164	M	40	A															2012-11-13	Trawl 9	1
November	2012-11-13	Out Front	165	M	63	A															2012-11-13	Trawl 12	1
November	2012-11-13	Out Front	166	M	78	A															2012-11-13	Trawl 12	1
November	2012-11-13	Out Front	167	F	82	A															2012-11-13	Trawl 12	1
November	2012-11-13	Out Front	168	M	67	A															2012-11-13	Trawl 12	1
November	2012-11-13	Out Front	169	M	70	A															2012-11-13	Trawl 12	1
November	2012-11-13	Out Front	170	M	53	A															2012-11-13	Trawl 12	1
November	2012-11-13	Out Front	171	M	62	A															2012-11-13	Trawl 12	1
November	2012-11-13	Out Front	172	M	68	A															2012-11-13	Trawl 15	1
November	2012-11-13	Out Front	173	M	62	A															2012-11-13	Trawl 15	1
November	2012-11-13	Out Front	174	F	84	A															2012-11-13	Trawl 15	1
November	2012-11-13	Out Front	175	M	60	A															2012-11-13	Trawl 16	1
January	2013-01-10	The Reef	176	M	80	A															2013-01-10	Bottle 1	1
January	2013-01-10	The Reef	177	M	64	A															2013-01-10	Bottle 1	1
January	2013-01-10	The Reef	178	F	102	A															2013-01-10	Bottle 1	1
January	2013-01-10	The Reef	179	M	70	A															2013-01-10	Bottle 1	1
January	2013-01-10	The Reef	180	M	71	A															2013-01-10	Bottle 1	1
January	2013-01-10	The Reef	181	F	86	A															2013-01-10	Bottle 1	1
January	2013-01-10	The Reef	182	M	81	A															2013-01-10	Bottle 1	1
January	2013-01-10	The Reef	183	M	82	A															2013-01-10	Bottle 1	2
January	2013-01-10	The Reef	184	M	90	A															2013-01-10	Bottle 1	2
January	2013-01-10	The Reef	185	M	59	A															2013-01-10	Bottle 1	2
January	2013-01-10	The Reef	186	F	97	A															2013-01-10	Bottle 1	2
January	2013-01-10	The Reef	187	M	79	A															2013-01-10	Bottle 1	2
January	2013-01-10	The Reef	188	F	96	A															2013-01-10	Bottle 1	2
January	2013-01-10	The Reef	189	M	62	A															2013-01-10	Bottle 1	2
January	2013-01-10	The Reef	190	M	80	A															2013-01-10	Bottle 1	2
January	2013-01-10	The Reef	191	F	101	A	EARLY	493	97 x 63	100 x 63	89 x 61	93 x 62	96 x 63	101 x 66	98 x 67	90 x 58	96 x 63	87 x 60	0.0233	0.2126	2013-01-10	Bottle 1	2
January	2013-01-10	The Reef	192	F	92	A	EARLY	356	83 x 65	78 x 64	78 x 67	77 x 64	82 x 60	93 x 65	83 x 64	81 x 64	79 x 66	79 x 65	0.0187	0.1172	2013-01-10	Bottle 1	3
January	2013-01-10	The Reef	193	F	101	A	EARLY	480	84 x 61	88 x 55	82 x 60	80 x 60	88 x 60	82 x 56	93 x 75	90 x 61	90 x 55	75 x 50	0.0228	0.2167	2013-01-10	Bottle 1	3
January	2013-01-10	The Reef	194	M	95	A															2013-01-10	Bottle 1	3
January	2013-01-10	The Reef	195	M	65	A															2013-01-10	Bottle 1	3
January	2013-01-10	The Reef	196	M	70	A															2013-01-10	Bottle 1	3
January	2013-01-10	The Reef	197	M	95	A															2013-01-10	Bottle 1	3
January	2013-01-10	The Reef	198	F	84	A															2013-01-10	Bottle 1	3
January	2013-01-10	The Reef	199	M	73	A															2013-01-10	Bottle 1	4
January	2013-01-10	The Reef	200	F	90	A															2013-01-10	Bottle 1	4
January	2013-01-10	The Reef	201	M	84	A															2013-01-10	Bottle 1	4
January	2013-01-10	The Reef	202	M	68	A															2013-01-10	Bottle 1	4
January	2013-01-10	The Reef	203	M	95	A															2013-01-10	Bottle 1	4
January	2013-01-10	The Reef	204	M	79	A															2013-01-10	Bottle 1	4
January	2013-01-10	The Reef	205	M	58	A															2013-01-10	Bottle 1	4
January	2013-01-10	The Reef	206	F	81	A	EARLY	334	90 x 64	94 x 66	92 x 62	92 x 64	88 x 66	95 x 60	94 x 62	95 x 65	93 x 64	93 x 63	0.0152	0.1436	2013-01-10	Bottle 1	4
January	2013-01-10	The Reef	207	M	94	A															2013-01-10	Bottle 2	1
January	2013-01-10	The Reef	208	M	91	A															2013-01-10	Bottle 2	1
January	2013-01-10	The Reef	209	M	69	A															2013-01-10	Bottle 2	1
January	2013-01-10	The Reef	210	M	85	A															2013-01-10	Bottle 2	1
January	2013-01-10	The Reef	211	F	84	A															2013-01-10	Bottle 2	1
January	2013-01-10	The Reef	212	M	68	A															2013-01-10	Bottle 2	1
January	2013-01-10	The Reef	213	F	85	A	EARLY	418	80 x 64	82 x 62	78 x 64	82 x 61	90 x 62	81 x 66	86 x 60	80 x 60	79 x 65	84 x 60	0.0186	0.1067	2013-01-10	Bottle 2	1
January	2013-01-10	The Reef	214	F	87	A	EARLY	354	78 x 53	78 x 57	76 x 60	92 x 52	78 x 66	68 x 56	82 x 58	86 x 62	79 x 60	76 x 58	0.0134	0.1202	2013-01-10	Bottle 2	1
January	2013-01-10	The Reef	215	F	100	A															2013-01-10	Bottle 2	2
January	2013-01-10	The Reef	216	M	97	A															2013-01-10	Bottle 2	2
January	2013-01-10	The Reef	217	M	91	A															2013-01-10	Bottle 2	2
January	2013-01-10	The Reef	218	M	59	A															2013-01-10	Bottle 2	2
January	2013-01-10	The Reef	219	M	92	A															2013-01-10	Bottle 2	2
January	2013-01-10	The Reef	220	F	100	A	EARLY	661	88 x 70	70 x 71	82 x 59	78 x 62	78 x 61	84 x 65	85 x 65	84 x 63	80 x 60	82 x 57	0.0345	0.2207	2013-01-10	Bottle 2	3
January	2013-01-10	The Reef	221	M	101	A															2013-01-10	Bottle 2	3
January	2013-01-10	The Reef	222	M	77	A															2013-01-10	Bottle 2	3
January	2013-01-10	The Reef	223	M	78	A															2013-01-10	Bottle 2	3
January	2013-01-10	The Reef	224	M	77	A															2013-01-10	Bottle 2	3
January	2013-01-10	The Reef	225	M	52	A															2013-01-10	Bottle 2	3
January	2013-01-10	The Reef	226	M	61	A															2013-01-10	Bottle 2	3
January	2013-01-10	The Reef	227	M	73	A															2013-01-10	Bottle 2	3
January	2013-01-10	The Reef	228	M	62	A															2013-01-10	Bottle 2	3
January	2013-01-10	The Reef	229	M	61	A															2013-01-10	Bottle 2	3
January	2013-01-10	The Reef	230	M	65	A															2013-01-10	Bottle 2	3
January	2013-01-10	The Reef	231	M	65	A															2013-01-10	Bottle 2	4
January	2013-01-10	The Reef	232	M	60	A															2013-01-10	Bottle 2	4
January	2013-01-10	The Reef	233	M	87	A															2013-01-10	Bottle 2	4
January	2013-01-10	The Reef	234	M	75	A															2013-01-10	Bottle 2	4
January	2013-01-10	The Reef	235	F	109	A	EARLY	736	74 x 55	74 x 60	70 x 62	76 x 57	70 x 56	72 x 57	73 x 61	77 x 55	60 x 60	75 x 64	0.0361	0.2413	2013-01-10	Bottle 2	4
January	2013-01-10	The Reef	236	F	95	A	EARLY	587	82 x 69	68 x 65	78 x 62	75 x 64	81 x 62	81 x 61	85 x 69	82 x 66	75 x 62	86 x 60	0.0304	0.132	2013-01-10	Bottle 2	4
January	2013-01-10	The Reef	237	F	92	A															2013-01-10	Bottle 3	1
January	2013-01-10	The Reef	238	M	80	A															2013-01-10	Bottle 3	1
January	2013-01-10	The Reef	239	F	94	A															2013-01-10	Bottle 3	1
January	2013-01-10	The Reef	240	F	92	A															2013-01-10	Bottle 3	1
January	2013-01-10	The Reef	241	F	95	A	INTER	330	100 x 65	99 x 83	103 x 69	98 x 68	98 x 60	103 x 67	101 x 65	103 x 70	100 x 63	103 x 71	0.0112	0.2033	2013-01-10	Bottle 3	1
January	2013-01-10	The Reef	242	F	79	A															2013-01-10	Bottle 3	1
January	2013-01-10	The Reef	243	M	64	A															2013-01-10	Bottle 3	1
January	2013-01-10	The Reef	244	F	95	A	EARLY	378	85 x 59	92 x 62	90 x 58	87 x 58	91 x 62	98 x 62	94 x 63	90 x 63	88 x 58	94 x 62	0.018	0.1848	2013-01-10	Bottle 3	1
January	2013-01-10	The Reef	245	F	106	A	EARLY	714	85 x 60	83 x 61	69 x 57	80 x 61	84 x 60	82 x 59	82 x 66	75 x 66	80 x 62	77 x 59	0.0371	0.1577	2013-01-10	Bottle 3	2
January	2013-01-10	The Reef	246	M	90	A															2013-01-10	Bottle 3	2
January	2013-01-10	The Reef	247	F	90	A															2013-01-10	Bottle 3	2
January	2013-01-10	The Reef	248	F	82	A															2013-01-10	Bottle 3	2
January	2013-01-10	The Reef	249	M	59	A															2013-01-10	Bottle 3	2
January	2013-01-10	The Reef	250	M	82	A															2013-01-10	Bottle 3	2
January	2013-01-10	The Reef	251	F	86	A	EARLY	310	88 x 59	78 x 67	79 x 63	89 x 63	86 x 69	90 x 64	85 x 70	88 x 66	89 x 68	83 x 68	0.0166	0.1139	2013-01-10	Bottle 3	2
January	2013-01-10	The Reef	252	M	95	A															2013-01-10	Bottle 4	1
January	2013-01-10	The Reef	253	M	56	A															2013-01-10	Bottle 4	1
January	2013-01-10	The Reef	254	M	75	A															2013-01-10	Bottle 4	1
January	2013-01-10	The Reef	255	M	85	A															2013-01-10	Bottle 4	1
January	2013-01-10	The Reef	256	M	95	A															2013-01-10	Bottle 4	1
January	2013-01-10	The Reef	257	M	84	A															2013-01-10	Bottle 4	1
January	2013-01-10	The Reef	258	M	51	A															2013-01-10	Bottle 4	1
January	2013-01-10	The Reef	259	M	62	A															2013-01-10	Bottle 4	1
January	2013-01-10	The Reef	260	M	71	A															2013-01-10	Bottle 4	2
January	2013-01-10	The Reef	261	M	59	A															2013-01-10	Bottle 4	2
January	2013-01-10	The Reef	262	M	49	A															2013-01-10	Bottle 4	2
January	2013-01-10	The Reef	263	M	69	A															2013-01-10	Bottle 4	2
January	2013-01-10	The Reef	264	M	66	A															2013-01-10	Bottle 4	2
January	2013-01-10	The Reef	265	M	75	A															2013-01-10	Bottle 4	2
January	2013-01-10	The Reef	266	M	69	A															2013-01-10	Bottle 4	2
January	2013-01-10	The Reef	267	M	84	A															2013-01-10	Bottle 4	2
January	2013-01-10	The Reef	268	F	100	A															2013-01-10	Bottle 4	2
January	2013-01-10	The Reef	269	F	95	A	EARLY	418	89 x 59	93 x 65	98 x 65	98 x 60	94 x 63	87 x 64	87 x 71	87 x 62	96 x 62	90 x 62	0.0177	0.1597	2013-01-10	Bottle 5	1
January	2013-01-10	The Reef	270	M	70	A															2013-01-10	Bottle 5	1
January	2013-01-10	The Reef	271	M	90	A															2013-01-10	Bottle 5	1
January	2013-01-10	The Reef	272	M	98	A															2013-01-10	Bottle 5	1
January	2013-01-10	The Reef	273	M	91	A															2013-01-10	Bottle 5	1
January	2013-01-10	The Reef	274	M	83	A															2013-01-10	Bottle 5	1
January	2013-01-10	The Reef	275	M	55	A															2013-01-10	Bottle 5	1
January	2013-01-10	The Reef	276	F	88	A	EARLY	354	90 x 62	96 x 60	90 x 57	91 x 55	98 x 64	83 x 60	99 x 59	84 x 56	94 x 68	84 x 58	0.0166	0.1692	2013-01-10	Bottle 5	1
January	2013-01-10	The Reef	277	M	90	A															2013-01-10	Bottle 5	2
January	2013-01-10	The Reef	278	F	99	A															2013-01-10	Bottle 5	2
January	2013-01-10	The Reef	279	M	94	A															2013-01-10	Bottle 5	2
January	2013-01-10	The Reef	280	M	61	A															2013-01-10	Bottle 5	2
January	2013-01-10	The Reef	281	M	85	A															2013-01-10	Bottle 5	2
January	2013-01-10	The Reef	282	M	80	A															2013-01-10	Bottle 5	2
January	2013-01-10	The Reef	283	F	95	A	EARLY	556	83 x 55	82 x 55	86 x 59	88 x 60	76 x 67	84 x 59	83 x 60	89 x 57	82 x 60	92 x 61	0.0273	0.1682	2013-01-10	Bottle 5	2
January	2013-01-10	The Reef	284	M	94	A															2013-01-10	Bottle 6	1
January	2013-01-10	The Reef	285	F	93	A															2013-01-10	Bottle 6	1
January	2013-01-10	The Reef	286	F	98	A															2013-01-10	Bottle 6	1
January	2013-01-10	The Reef	287	M	84	A															2013-01-10	Bottle 6	1
January	2013-01-10	The Reef	288	M	79	A															2013-01-10	Bottle 6	1
January	2013-01-10	The Reef	289	M	93	A															2013-01-10	Bottle 6	1
January	2013-01-10	The Reef	290	M	55	A															2013-01-10	Bottle 6	1
January	2013-01-10	The Reef	291	F	90	A	INTER	252	105 x 68	94 x 63	99 x 68	100 x 66	102 x 64	100 x 71	103 x 74	103 x 63	96 x 65	102 x 72	0.0119	0.1953	2013-01-10	Bottle 6	1
January	2013-01-10	The Reef	292	M	85	A															2013-01-10	Bottle 6	2
January	2013-01-10	The Reef	293	M	90	A															2013-01-10	Bottle 6	2
January	2013-01-10	The Reef	294	M	89	A															2013-01-10	Bottle 6	2
January	2013-01-10	The Reef	295	M	46	A															2013-01-10	Bottle 6	2
January	2013-01-10	The Reef	296	F	90	A	EARLY	448	79 x 66	82 x 68	73 x 62	84 x 63	80 x 68	80 x 69	80 x 64	78 x 65	80 x 66	83 x 64	0.0271	0.1435	2013-01-10	Bottle 6	2
January	2013-01-10	The Reef	297	F	81	A	EARLY	378	81 x 62	83 x 69	86 x 59	79 x 65	87 x 60	92 x 62	80 x 61	81 x 66	87 x 65	82 x 64	0.0168	0.1032	2013-01-10	Bottle 6	2
January	2013-01-10	The Reef	298	F	99	A	INTER	445	103 x 77	97 x 63	96 x 65	97 x 59	92 x 69	101 x 65	93 x 67	100 x 60	100 x 70	96 x 60	0.0196	0.2565	2013-01-10	Bottle 6	2
February	2013-02-04	The Reef	299	M	71	A															2013-02-04	Trawl 2	1
February	2013-02-04	The Reef	300	M	63	A															2013-02-04	Trawl 2	1
February	2013-02-04	The Reef	301	M	79	A															2013-02-04	Trawl 2	1
February	2013-02-04	The Reef	302	M	49	A															2013-02-04	Trawl 2	1
February	2013-02-04	The Reef	303	F	100	A															2013-02-04	Trawl 2	1
February	2013-02-04	The Reef	304	M	55	A															2013-02-04	Trawl 2	1
February	2013-02-04	The Reef	305	M	80	A															2013-02-04	Trawl 2	1
February	2013-02-04	The Reef	306	M	65	A															2013-02-04	Trawl 2	1
February	2013-02-04	The Reef	307	F	92	A	LATE	275	105 x 72	103 x 60	102 x 68	104 x 65	105 x 60	107 x 61	101 x 69	104 x 68	101 x 61	102 x 65	0.0069	0.1853	2013-02-04	Trawl 2	1
February	2013-02-04	The Reef	308	F	88	A	EARLY	547	84 x 57	80 x 56	79 x 58	81 x 55	80 x 55	76 x 55	80 x 55	75 x 55	76 x 55	84 x 57	0.0194	0.1404	2013-02-04	Trawl 2	1
February	2013-02-04	The Reef	309	F	75	A	LATE	231	103 x 62	102 x 62	101 x 64	100 x 71	108 x 69	101 x 72	109 x 62	105 x 65	106 x 60	106 x 67	0.0055	0.1	2013-02-04	Trawl 2	1
February	2013-02-04	The Reef	310	F	90	A															2013-02-04	Trawl 2	2
February	2013-02-04	The Reef	311	M	53	A															2013-02-04	Trawl 2	2
February	2013-02-04	The Reef	312	M	73	A															2013-02-04	Trawl 2	2
February	2013-02-04	The Reef	313	F	92	A	INTER														2013-02-04	Trawl 2	2
February	2013-02-04	The Reef	314	F	82	A	EARLY	495	83 x 59	82 x 55	80 x 55	80 x 59	80 x 62	75 x 60	62 x 59	85 x 57	70 x 59	59 x 61	0.0187	0.1314	2013-02-04	Trawl 2	2
February	2013-02-04	The Reef	315	F	94	A	EARLY	515	66 x 56	66 x 56	69 x 57	69 x 54	71 x 50	66 x 52	69 x 53	74 x 59	68 x 55	70 x 55	0.0183	0.1374	2013-02-04	Trawl 2	2
February	2013-02-04	The Reef	316	F	89	A	EARLY	454	81 x 54	83 x 53	71 x 58	76 x 57	77 x 54	73 x 56	76 x 57	78 x 56	74 x 58	76 x 55	0.0181	0.1159	2013-02-04	Trawl 2	2
February	2013-02-04	The Reef	317	F	76	A	EARLY	278	73 x 54	72 x 52	73 x 54	69 x 52	76 x 53	58 x 51	65 x 56	71 x 54	60 x 55	72 x 55	0.0092	0.0665	2013-02-04	Trawl 2	2
February	2013-02-04	The Reef	318	F	85	A	EARLY	323	70 x 58	72 x 52	75 x 55	70 x 49	72 x 52	68 x 56	75 x 53	60 x 52	72 x 53	67 x 55	0.0094	0.0933	2013-02-04	Trawl 2	2
February	2013-02-04	The Reef	319	M	41	A															2013-02-04	Trawl 4	1
February	2013-02-04	The Reef	320	F	93	A	LATE	334	86 x 70	90 x 68	102 x 73	101 x 71	95 x 69	77 x 70	101 x 64	108 x 68	100 x 61	110 x 60	0.0105	0.1922	2013-02-04	Trawl 4	1
February	2013-02-04	The Reef	321	M	68	A															2013-02-04	Trawl 4	1
February	2013-02-04	The Reef	322	F	94	A	EARLY	560	78 x 56	84 x 54	72 x 55	80 x 60	72 x 60	84 x 59	86 x 58	82 x 60	80 x 59	89 x 55	0.0217	0.1599	2013-02-04	Trawl 4	1
February	2013-02-04	The Reef	323	F	96	A	EARLY	628	71 x 58	83 x 57	70 x 60	78 x 58	78 x 60	82 x 57	75 x 58	72 x 61	78 x 58	84 x 60	0.028	0.1448	2013-02-04	Trawl 4	1
February	2013-02-04	The Reef	324	F	92	A	EARLY	559	80 x 60	84 x 64	90 x 64	80 x 67	85 x 64	81 x 59	84 x 59	81 x 63	80 x 60	72 x 60	0.0231	0.165	2013-02-04	Trawl 4	1
February	2013-02-04	The Reef	325	F	92	A	INTER														2013-02-04	Trawl 4	1
February	2013-02-04	The Reef	326	F	87	A	EARLY	353	79 X 64	80 X 61	79 X 61	76 X 63	79 X 61	78 X 62	83 X 63	79 X 63	82 X 60	80 X 59	0.016	0.1079	2013-02-04	Trawl 4	1
February	2013-02-04	The Reef	327	F	84	A	EARLY	389	93 X 60	85 X 61	90 X 60	87 X 63	91 X 65	86 X 59	84 X 65	73 X 65	82 X 60	90 X 62	0.0158	0.1209	2013-02-04	Trawl 4	1
February	2013-02-04	The Reef	328	F	104	A	EARLY	806	82 X 59	78 X 62	66 X 62	82 X 61	76 X 60	78 X 60	85 X 58	84 X 58	82 X 64	82 X 58	0.0343	0.1928	2013-02-04	Trawl 4	2
February	2013-02-04	The Reef	329	F	95	A	EARLY	729	77 X 62	74 X 60	80 X 60	76 X 60	80 X 58	78 X 59	80 X 58	76 X 58	76 X 61	65 X 59	0.0317	0.1749	2013-02-04	Trawl 4	2
February	2013-02-04	The Reef	330	F	96	A	EARLY	759	70 X 55	72 X 60	78 X 58	75 X 58	79 X 62	81 X 57	76 X 61	77 X 59	74 X 59	83 X 58	0.0328	0.1509	2013-02-04	Trawl 4	2
February	2013-02-04	The Reef	331	F	100	A	EARLY	698	71 X 58	75 X 59	73 X 58	73 X 61	80 X 57	78 X 56	72 X 57	75 X 58	63 X 58	59 X 59	0.0286	0.165	2013-02-04	Trawl 4	2
February	2013-02-04	The Reef	332	M	49	A															2013-02-04	Trawl 4	2
February	2013-02-04	The Reef	333	F	103	A	LATE	543	112 X 73	105 X 66	110 X 74	112 X 68	105 X 75	107 X 64	105 X 72	101 X 64	105 X 66	104 X 71	0.0188	0.2429	2013-02-04	Trawl 4	3
February	2013-02-04	The Reef	334	M	62	A															2013-02-04	Trawl 4	3
February	2013-02-04	The Reef	335	F	90	A	EARLY	533	82 X 61	83 X 61	81 X 60	79 X 62	80 X 61	81 X 58	79 X 62	80 X 61	78 X 61	79 X 61	0.0248	0.1193	2013-02-04	Trawl 4	3
February	2013-02-04	The Reef	336	F	93	A	EARLY	453	93 X 64	90 X 55	90 X 60	97 X 64	96 X 62	100 X 63	96 X 67	95 X 63	89 X 59	85 X 57	0.0194	0.1652	2013-02-04	Trawl 4	3
February	2013-02-04	The Reef	337	F	90	A	EARLY	606	78 X 59	68 X 59	75 X 56	80 X 56	72 X 57	75 X 60	72 X 56	82 X 55	80 X 56	79 X 57	0.0246	0.119	2013-02-04	Trawl 4	3
February	2013-02-04	The Reef	338	F	104	A	EARLY	1015	79 X 64	76 X 59	74 X 60	76 X 58	78 X 60	76 X 58	77 X 60	78 X 62	75 X 61	75 X 59	0.041	0.2027	2013-02-04	Trawl 4	3
February	2013-02-04	The Reef	339	F	91	A	EARLY	443	72 X 57	78 X 58	60 X 58	73 X 60	73 X 59	75 X 60	74 X 57	75 X 59	79 X 56	76 X 58	0.0165	0.114	2013-02-04	Trawl 4	3
February	2013-02-04	The Reef	340	M	47	A															2013-02-04	Trawl 4	3
February	2013-02-04	The Reef	341	M	55	A															2013-02-04	Trawl 4	3
February	2013-02-04	The Reef	342	M	53	A															2013-02-04	Trawl 4	3
February	2013-02-04	The Reef	343	F	99	A	INTER														2013-02-04	Trawl 4	4
February	2013-02-04	The Reef	344	F	100	A	INTER														2013-02-04	Trawl 4	4
February	2013-02-04	The Reef	345	F	101	A	INTER														2013-02-04	Trawl 4	4
February	2013-02-04	The Reef	346	F	103	A	INTER														2013-02-04	Trawl 4	4
February	2013-02-04	The Reef	347	F	92	A	EARLY	518	86 X 55	75 X 56	84 X 57	79 X 60	92 X 60	85 X 60	86 X 56	85 X 60	80 X 58	78 X 65	0.0194	0.1615	2013-02-04	Trawl 4	4
February	2013-02-04	The Reef	348	F	70	A	EARLY	216	84 X 61	81 X 60	79 X 60	80 X 61	80 X 60	80 X 61	76 X 62	80 X 59	81 X 60	84 X 59	0.0094	0.0604	2013-02-04	Trawl 4	4
February	2013-02-04	The Reef	349	M	74	A															2013-02-04	Trawl 4	4
February	2013-02-04	The Reef	350	M	80	A															2013-02-04	Trawl 4	4
February	2013-02-04	The Reef	351	M	65	A															2013-02-04	Trawl 4	4
February	2013-02-04	The Reef	352	M	68	A															2013-02-04	Trawl 6	1
February	2013-02-04	The Reef	353	F	100	A	LATE	659	101 X 63	98 X 65	94 X 59	105 X 65	89 X 64	96 X 65	100 X 63	94 X 56	96 X 64	103 X 62	0.0244	0.2349	2013-02-04	Trawl 6	1
February	2013-02-04	The Reef	354	F	96	A	EARLY	465	87 X 56	81 X 57	90 X 62	88 X 62	88 X 61	83 X 63	90 X 61	92 X 55	90 X 64	91 X 63	0.0187	0.1778	2013-02-04	Trawl 6	1
February	2013-02-04	The Reef	355	F	96	A	EARLY	573	82 X 59	72 X 60	86 X 59	76 X 62	78 X 60	85 X 58	85 X 59	83 X 55	87 X 58	85 X 58	0.024	0.1748	2013-02-04	Trawl 6	1
February	2013-02-04	The Reef	356	F	82	A	EARLY	277	82 X 57	76 X 55	80 X 53	81 X 55	81 X 60	76 X 55	82 X 57	78 X 57	80 X 58	83 X 58	0.0104	0.1079	2013-02-04	Trawl 6	1
February	2013-02-04	The Reef	357	F	87	A	EARLY	307	78 X 58	82 X 56	81 X 56	78 X 59	74 X 59	80 X 57	79 X 59	75 X 60	82 X 57	81 X 57	0.0126	0.1266	2013-02-04	Trawl 6	1
February	2013-02-04	The Reef	358	M	48	A															2013-02-04	Trawl 6	1
February	2013-02-04	The Reef	359	M	41	A															2013-02-04	Trawl 6	1
February	2013-02-04	The Reef	360	M	52	A															2013-02-04	Trawl 6	1
February	2013-02-04	The Reef	361	M	40	A															2013-02-04	Trawl 6	1
February	2013-02-04	The Reef	362	F	82	A	INTER														2013-02-04	Trawl 6	2
February	2013-02-04	The Reef	363	F	94	A	EARLY	453	90 X 63	93 X 62	88 X 62	100 X 60	93 X 61	93 X 59	92 X 62	89 X 62	86 X 56	90 X 62	0.0186	0.1832	2013-02-04	Trawl 6	2
February	2013-02-04	The Reef	364	F	86	A	EARLY	479	84 X 61	81 X 54	89 X 60	67 X 58	80 X 53	80 X 53	83 X 55	80 X 58	93 X 63	85 X 56	0.0179	0.1212	2013-02-04	Trawl 6	2
February	2013-02-04	The Reef	365	F	95	A	EARLY	554	78 X 60	72 X 58	85 X 61	72 X 60	85 X 57	83 X 59	81 X 60	80 X 62	83 X 60	80 X 63	0.0236	0.1518	2013-02-04	Trawl 6	2
February	2013-02-04	The Reef	366	M	81	A															2013-02-04	Trawl 6	2
February	2013-02-04	The Reef	367	F	96	A	EARLY	652	87 X 60	85 X 59	103 X 60	100 X 66	93 X 67	83 X 60	79 X 63	92 X 64	85 X 61	86 X 63	0.0293	0.1875	2013-02-04	Trawl 6	3
February	2013-02-04	The Reef	368	F	88	A	EARLY	444	82 X 60	75 X 57	74 X 55	83 X 52	80 X 55	78 X 57	78 X 56	82 X 57	90 X 59	78 X 57	0.0161	0.1245	2013-02-04	Trawl 6	3
February	2013-02-04	The Reef	369	F	85	A	EARLY	386	79 X 55	75 X 57	79 X 57	76 X 55	74 X 59	71 X 57	80 X 56	77 X 58	76 X 57	75 X 58	0.013	0.0946	2013-02-04	Trawl 6	3
February	2013-02-04	The Reef	370	F	90	A	EARLY	452	77 X 55	77 X 56	75 X 57	72 X 59	75 X 65	70 X 58	73 X 54	72 X 58	78 X 55	73 X 55	0.0163	0.1314	2013-02-04	Trawl 6	3
February	2013-02-04	The Reef	371	F	90	A	EARLY	471	77 X 55	79 X 55	102 X 62	81 X 59	90 X 57	100 X 62	82 X 59	89 X 62	83 X 58	87 X 60	0.0208	0.1434	2013-02-04	Trawl 6	3
February	2013-02-04	The Reef	372	F	98	A	INTER														2013-02-04	Trawl 6	3
February	2013-02-04	The Reef	373	M	58	A															2013-02-04	Trawl 6	3
February	2013-02-04	The Reef	374	M	52	A															2013-02-04	Trawl 6	3
February	2013-02-04	The Reef	375	M	55	A															2013-02-04	Trawl 6	3
February	2013-02-04	The Reef	376	M	57	A															2013-02-04	Trawl 6	3
February	2013-02-04	The Reef	377	F	94	A	EARLY	652	86 X 60	85 X 60	68 X 56	70 X 57	78 X 62	76 X 58	82 X 60	78 X 58	82 X 60	76 X 60	0.0258	0.1656	2013-02-04	Trawl 6	4
February	2013-02-04	The Reef	378	F	95	A	INTER														2013-02-04	Trawl 6	4
February	2013-02-04	The Reef	379	F	83	A	EARLY	437	81 X 58	92 X 62	85 X 53	95 X 60	82 X 58	92 X 63	88 X 62	84 X 58	77 X 61	95 X 60	0.018	0.1203	2013-02-04	Trawl 6	4
February	2013-02-04	The Reef	380	F	98	A	INTER														2013-02-04	Trawl 6	4
February	2013-02-04	The Reef	381	F	69	A															2013-02-04	Trawl 6	4
February	2013-02-04	The Reef	382	M	63	A															2013-02-04	Trawl 6	4
February	2013-02-04	The Reef	383	M	52	A															2013-02-04	Trawl 6	4
February	2013-02-04	The Reef	384	F	100	A	EARLY	671	81 X 61	88 X 80	85 X 61	87 X 60	85 X 60	83 X 60	85 X 62	88 X 61	98 X 58	86 X 60	0.0279	0.1708	2013-02-04	Trawl 8	1
February	2013-02-04	The Reef	385	F	95	A	EARLY	650	86 X 65	91 X 64	84 X 62	90 X 60	92 X 61	95 X 62	92 X 60	88 X 61	94 X 62	90 X 65	0.0301	0.198	2013-02-04	Trawl 8	1
February	2013-02-04	The Reef	386	F	85	A	EARLY	469	86 X 65	83 X 60	94 X 62	92 X 60	85 X 65	92 X 62	93 X 67	82 X 60	88 X 62	73 X 59	0.0164	0.1094	2013-02-04	Trawl 8	1
February	2013-02-04	The Reef	387	F	92	A	EARLY	511	86 X 61	85 X 64	92 X 63	84 X 60	98 X 63	97 X 67	88 X 63	88 X 64	95 X 64	94 X 64	0.0215	0.149	2013-02-04	Trawl 8	1
February	2013-02-04	The Reef	388	F	84	A	EARLY	417	92 X 61	91 X 64	87 X 62	87 X 59	98 X 61	93 X 68	91 X 62	86 X 61	92 X 63	86 X 62	0.0175	0.1161	2013-02-04	Trawl 8	1
February	2013-02-04	The Reef	389	F	81	A	EARLY	246	85 X 60	83 X 57	83 X 56	81 X 56	91 X 61	85 X 58	90 X 59	84 X 57	78 X 58	90 X 60	0.008	0.1116	2013-02-04	Trawl 8	1
February	2013-02-04	The Reef	390	F	72	A	EARLY	236	85 X 58	87 X 57	94 X 62	80 X 57	92 X 60	85 X 57	87 X 61	92 X 62	101 X 62	91 X 61	0.0099	0.0854	2013-02-04	Trawl 8	1
February	2013-02-04	The Reef	391	F	92	A															2013-02-04	Trawl 8	1
February	2013-02-04	The Reef	392	M	76	A															2013-02-04	Trawl 8	1
February	2013-02-04	The Reef	393	M	71	A															2013-02-04	Trawl 8	1
February	2013-02-04	The Reef	394	F	91	A	INTER														2013-02-04	Trawl 9	1
February	2013-02-04	The Reef	395	F	82	A	EARLY	160	88 X 60	84 X 60	85 X 58	83 X 64	84 X 59	85 X 61	85 X 59	89 X 62	91 X 60	92 X 60	0.0045	0.157	2013-02-04	Trawl 9	1
February	2013-02-04	The Reef	396	F	82	A	EARLY	430	89 X 61	91 X 67	93 X 65	85 X 62	88 X 61	85 X 60	84 X 61	86 X 61	87 X 59	93 X 65	0.0175	0.1425	2013-02-04	Trawl 9	1
February	2013-02-04	The Reef	397	F	94	A	INTER														2013-02-04	Trawl 9	1
February	2013-02-04	The Reef	398	F	81	A	EARLY	604	90 X 58	100 X 57	88 X 55	90 X 58	88 X 60	94 X 58	79 X 56	93 X 58	91 X 59	95 X 56	0.0248	0.1375	2013-02-04	Trawl 9	1
February	2013-02-04	The Reef	399	F	85	A	INTER														2013-02-04	Trawl 9	1
February	2013-02-04	The Reef	400	F	83	A	EARLY	241	82 X 62	86 X 66	66 X 60	88 X 63	91 X 64	93 X 62	85 X 71	92 X 60	87 X 62	81 X 63	0.0102	0.1282	2013-02-04	Trawl 9	1
February	2013-02-04	The Reef	401	F	80	A	EARLY	340	75 X 58	80 X 57	78 X 55	75 X 57	80 X 58	80 X 56	78 X 60	79 X 58	88 X 60	80 X 58	0.0134	0.1093	2013-02-04	Trawl 9	1
February	2013-02-04	The Reef	402	F	71	A	EARLY	285	77 X 56	77 X 55	84 X 60	79 X 56	80 X 58	82 X 55	82 X 58	78 X 58	79 X 57	75 X 58	0.0109	0.0828	2013-02-04	Trawl 9	1
February	2013-02-04	The Reef	403	F	63	A	EARLY	317	55 X 50	59 X 50	52 X 43	55 X 49	55 X 45	54 X 44	60 X 47	54 X 37	51 X 41	54 X 41	0.002	0.0289	2013-02-04	Trawl 9	1
February	2013-02-04	The Reef	404	M	71	A															2013-02-04	Trawl 9	1
February	2013-02-04	The Reef	405	M	61	A															2013-02-04	Trawl 9	1
February	2013-02-04	The Reef	406	M	48	A															2013-02-04	Trawl 9	1
February	2013-02-04	The Reef	407	M	52	A															2013-02-04	Trawl 9	1
March	2013-03-29	The Reef	408	F	82	A	EARLY	476	72 X 61	64 X 98	.964 X .592	.934 X .570	.853 X .617	.927 X .602	.899 X .608	.958 X .669	.894 X .710	.905 X .577	0.0224	0.1464
March	2013-03-29	The Reef	409	M	71	A
March	2013-03-29	The Reef	410	F	99	A	EARLY	300	.768 X .608	.800 X .627	.737 X .595	.748 X .575	.779 X .601	.750 X .680	.774 X .612	.756 X .602	.732 X .634	.774 X .578	0.0437	0.186
March	2013-03-29	The Reef	411	F	81	A	INTER
March	2013-03-29	The Reef	412	M	75	A
March	2013-03-29	The Reef	413	F	82	A	EARLY	546	.778 X .590	.755 X .602	.865 X .648	.771 X .635	.825 X .593	.820 X .617	.783 X .618	.847 X .566	.810 X .612	.961 X .723	0.0236	0.0925
March	2013-03-29	The Reef	414	F	52	A
March	2013-03-29	The Reef	415	F	100	A	LATE	693	1.011 X .647	1.024 X .611	1.026 X .607	1.050 X .646	1.018 X .677	.972 X .632	1.016 X .707	1.028 X .741	.947 X .640	.999 X .652	0.0238	0.235
March	2013-03-29	The Reef	416	F	86	A	EARLY	592	.693 X .592	.792 X .557	.782 X .628	.796 X .578	.727 X .596	.737 X .570	.768 X .557	.786 X .571	.722 X .564	.791 X .633	0.0281	0.136
March	2013-03-29	The Reef	417	F	90	A	INTER
March	2013-03-29	The Reef	418	F	81	A	INTER
March	2013-03-29	The Reef	419	F	84	A	EARLY	855	.770 X .571	.768 X .576	.679 X .611	.764 X .547	.796 X .556	.746 X .578	.704 X .600	.688 X .603	.731 X .577	.704 X .580	0.0362	0.1146
March	2013-03-29	The Reef	420	F	89	A	EARLY	222	.875 X .611	.914 X .627	.990 X .617	.945 X .586	.899 X .584	.847 X .616	.966 X .679	.942 X .661	.803 X .579	.564 X .845	0.099	0.1606
March	2013-03-29	The Reef	421	F	84	A	EARLY	484	.910 X .589	.907 X .606	.890 X .593	.851 X .564	.830 X .554	.862 X .657	.970 X .607	.805 X .661	.932 X .692	.943 X .683	0.0212	0.118
March	2013-03-29	The Reef	422	F	76	A	EARLY	452	1.016 X .662	.875 X .573	.896 X .602	1.010 X .575	.942 X .567	.879 X .647	.845 X .584	.882 X .561	.910 X .615	1.008 X .549	0.0191	0.1201
March	2013-03-29	The Reef	423	F	93	A	LATE	612	1.145 X .775	1.140 X .709	1.182 X .791	1.168 X .737	1.080 X .699	1.096 X .725	1.166 X .721	1.159 X .711	1.134 X .791	1.040 X .712	0.025	0.2098
March	2013-03-29	The Reef	424	F	85	A	INTER
March	2013-03-29	The Reef	425	M	57	A
March	2013-03-29	The Reef	426	F	98	A	EARLY	922	.755 X .589	.751 X .593	.797 X .574	.776 X .575	.786 X .586	.783 X .598	.805 X .603	.818 X 584	.777 X .594	.848 X .593	0.041	0.1577
March	2013-03-29	The Reef	427	F	84	A	LATE	182	1.018 X .745	1.032 X .676	1.162 X .698	1.088 X .676	1.122 X .775	1.079 X .780	1.137 X .755	1.065 X .694	1.134 X .803	1.103 X .771	0.0075	0.142
March	2013-03-29	The Reef	428	F	95	A	LATE	588	1.068 X .618	1.050 X .646	1.060 X .685	1.047 X .627	1.051 X .656	1.040 X .705	1.085 X .648	1.058 X .754	1.063 X .693	1.011 X .683	0.023	0.2038
March	2013-03-29	The Reef	429	F	101	A	EARLY	1080	.816 X .552	.751 X .566	.756 X .583	.819 X .552	.757 X .580	.797 X .629	.812 X .614	.790 X .572	.738 X .615	.747 X .593	0.0454	0.1702
March	2013-03-29	The Reef	430	F	83	A	EARLY	464	.756 X .581	.844 X .618	.875 X .604	.789 X .581	.864 X .538	.853 X .620	.781 X .546	.803 X .573	.798 X .576	.801 X .606	0.0199	0.109
March	2013-03-29	The Reef	431	F	61	A
March	2013-03-29	The Reef	432	M	66	A
March	2013-03-29	The Reef	433	F	87	A	INTER
March	2013-03-29	The Reef	434	F	54	A
March	2013-03-29	The Reef	435	F	97	A	EARLY	402	.780 X .588	.788 X .612	.730 X .551	.845 X .551	.674 X .603	.736 X .610	.791 X .579	.835 X .598	.773 X .604	.779 X .626	0.0179	0.1651
March	2013-03-29	The Reef	436	F	100	A	INTER
March	2013-03-29	The Reef	437	F	64	A
March	2013-03-29	The Reef	438	M	55	A
March	2013-03-29	The Reef	439	F	99	A
March	2013-03-29	The Reef	440	F	89	A	EARLY	642	.801 X .538	.808 X .570	.778 X 538	.865 X .607	.728 X .567	.782 X .597	.818 X .573	.798 X .564	.852 X .586	.834 X .572	0.0276	0.1605
March	2013-03-29	The Reef	441	F	73	A	LATE	264	1.023 X .662	1.056 X .630	1.126 X .627	1.037 X .641	1.091 X .690	1.098 X .676	1.054 X .664	1028 X .644	1.106 X .661	.994 X .636	0.094	0.1024
March	2013-03-29	The Reef	442	F	104	A	LATE	841	.966 X .598	10117 X .580	.994 X .645	.932 X .588	.875 X .579	.963 X .604	1.000 X .615	.980 X .662	.962 X .645	1039 X .719	0.0328	0.2155
March	2013-03-29	The Reef	443	F	81	A	EARLY	630	.785 X .530	.863 X .578	.804 X .599	.789 X .570	.773 X .570	.792 X .566	.826 X .556	.801 X .563	.936 X .567	.882 X .612	0.0256	0.1181
March	2013-03-29	The Reef	444	M	48	A
March	2013-03-29	The Reef	445	F	71	A	INTER
March	2013-03-29	The Reef	446	M	54	A
March	2013-03-29	The Reef	447	F	87	A	EARLY	738	.741 X .553	.724 X .573	.764 X .563	.742 X .533	.720 X .562	.765 X .552	.776 X .559	.785 X .561	.739 X .566	.698 X .597	0.0315	0.1285
March	2013-03-29	The Reef	448	F	103	A	EARLY	788	.890 X .587	.968 X .570	.939 X .631	.950 X .615	.890 X .634	.895 X .580	.912 X .621	.916 X .709	.977 X .631	.889 X .586	0.037	0.2324
March	2013-03-29	The Reef	449	F	78	A	EARLY	459	.927 X .606	.916 X .583	.945 X .562	.842 X .570	.916 X .555	.874 X .583	.934 X .557	.928 X .558	.872 X .558	.902 X .544	0.0183	0.1227
March	2013-03-29	The Reef	450	F	92	A	EARLY	659	.784 X .594	.742 X .606	.773 X .510	.780 X .561	.831 X .568	.775 X .556	.816 X .566	.806 X .581	.789 X .577	.824 X .567	0.0331	0.1647
March	2013-03-29	The Reef	451	F	82	A	EARLY	652	.839 X .582	.959 X .567	.816 X .566	.853 X .552	.827 X .548	.845 X .566	.856 X .566	.884 X .578	.822 X .572	.824 X .572	0.0262	0.1328
March	2013-03-29	The Reef	452	F	82	A	EARLY	451	.747 X .578	.693 X .528	.696 X .520	.744 X .509	.692 X .560	.712 X .572	.696 X .500	.723 X .519	.669 X .477	.749 X .491	0.0173	0.1164
March	2013-03-29	The Reef	453	F	89	A	LATE	364	1.070 X .672	1.092 X .649	1.171 X .704	1.102 X .672	1.067 X .673	1.087 X .699	1.076 X .684	1.056 X .647	1.093 X .673	1.005 X .710	0.0121	0.1949
March	2013-03-29	The Reef	454	F	93	A	EARLY	577	.793 X .575	.775 X .581	.832 X .555	.870 X .568	.759 X .622	.788 X .566	.857 X .578	.862 X .556	.819 X .570	.829 X .602	0.0248	0.1712
March	2013-03-29	The Reef	455	F	88	A
March	2013-03-29	The Reef	456	F	76	A
March	2013-03-29	The Reef	457	F	70	A	EARLY	422	.813 X .591	.806 X .653	.792 X .589	.753 X .553	.768 X .579	.795 X .609	.819 X .602	.768 X .585	.811 X .602	.814 X .548	0.0177	0.0608
March	2013-03-29	The Reef	458	F	99	A	EARLY	866	.925 X .567	.906 X .598	.936 X .530	.924 X .582	.920 X .589	.943 X .571	1.005 X .570	.896 X .585	.947 X .577	.954 X .617	0.0343	0.2405
March	2013-03-29	The Reef	459	F	93	A	EARLY	700	.742 X .605	.736 X .609	.743 X .576	.739 X .604	.720 X .587	.758 X .556	.742 X .568	.733 X .581	.710 X .564	.709 X .608	0.0321	0.1254
March	2013-03-29	The Reef	460	F	98	A	EARLY	1327	.704 X .549	.706 X .527	.736 X .550	.777 X .576	.732 X .594	.834 X .609	.811 X .576	.814 X .573	.839 X .612	.815 X .596	0.0561	0.2193
March	2013-03-29	The Reef	461	M	53	A
March	2013-03-29	The Reef	462	M	64	A
March	2013-03-29	The Reef	463	M	44	A
March	2013-03-29	The Reef	464	M	47	A
March	2013-03-29	The Reef	465	F	80	P
March	2013-03-29	The Reef	466	M	60	A
March	2013-03-29	The Reef	467	F	101	A	INTER
March	2013-03-29	The Reef	468	F	86	A	INTER
March	2013-03-29	The Reef	469	F	101	A	INTER
March	2013-03-29	The Reef	470	F	77	A	INTER
March	2013-03-29	The Reef	471	F	85	A	EARLY	597	.887 X .617	.905 X .597	.941 X .614	.913 X .681	.933 X .631	.979 X .610	.929 X .621	.930 X .621	.907 X .606	.982 X .626	0.027	0.1548
March	2013-03-29	The Reef	472	F	96	A	EARLY	682	.827 X .565	.817 X .584	.852 X .604	.852 X .599	.855 X .609	.838 X .616	.856 X .598	.869 X .570	.790 X .576	.841 X .579	0.0321	0.1769
March	2013-03-29	The Reef	473	F	80	A	EARLY	435	.829 X .600	.838 X .565	.819 X .547	.880 X .589	.864 X .595	.848 X .582	.786 X .562	.865 X .657	.824 X .561	.803 X .542	0.0179	0.1091
March	2013-03-29	The Reef	474	F	79	A	INTER
March	2013-03-29	The Reef	475	F	83	A	INTER
March	2013-03-29	The Reef	476	F	90	A	EARLY	566	.997 X .653	.959 X .629	.950 X .642	.890 X .608	.901 X .641	.991 X .580	.964 X .621	.915 X .608	.920 X .585	.946 X .600	0.0275	0.1826
March	2013-03-29	The Reef	477	F	96	A	EARLY	1055	.783 X .611	.750 X .600	.718 X .635	.814 X .601	.803 X .595	.799 X .624	.775 X .564	.764 X .644	.775 X .599	.794 X .589	0.0473	0.169
March	2013-03-29	The Reef	478	F	104	A	INTER
March	2013-03-29	The Reef	479	F	95	A
March	2013-03-29	The Reef	480	F	84	A	LATE	581	1.081 X .692	1.136 X .659	1.117 X .687	1.119 X .649	1.008 X .693	1.082 X .722	1.114 X .732	1.064 X .698	1.085 X .694	1.148 X .726	0.0215	0.1836
March	2013-03-29	The Reef	481	F	71	A	EARLY	360	.966 X .651	.973 X .720	1.030 X .702	.960 X .645	.870 X .635	.945 X .629	.929 X .637	.920 X .632	.887 X .616	.937 X .638	0.0177	0.1036
March	2013-03-29	The Reef	482	F	108	A
March	2013-03-29	The Reef	483	F	86	A	EARLY	590	.802 X .478	.750 X .489	.778 X .521	.812 X .533	.722 X .518	.796 X .506	.783 X .495	.825 X .553	.756 X .524	.708 X .523	0.0239	0.1672
March	2013-03-29	The Reef	484	F	112	A	INTER
March	2013-03-29	The Reef	485	F	86	A	INTER
March	2013-03-29	The Reef	486	F	98	A	INTER
March	2013-03-29	The Reef	487	F	80	A	EARLY	425	.851 X .564	.867 X .565	.834 X .552	.888 X .587	.917 X .587	.901 X .605	.873 X .548	.848 X .552	.885 X .579	.904 X .587	0.0183	0.132
March	2013-03-29	The Reef	488	F	99	A	EARLY	895	.719 X .544	.719 X .560	.755 X .536	.771 X .575	.681 X .591	.699 X .588	.726 X .568	.747 X .540	.741 X .534	.794 X .538	0.0386	0.1635
March	2013-03-29	The Reef	489	F	94	A	EARLY	673	.888 X .627	.889 X .598	.875 X .607	.927 X .617	.930 X .598	.929 X .593	.940 X .642	.943 X .598	.822 X .602	.895 X .614	0.0309	0.1966
March	2013-03-29	The Reef	490	F	90	A	EARLY	564	.971 X .684	.904 X .638	.915 X .642	.911 X .661	.874 X .596	.942 X .613	.885 X .635	1.015 X .686	.950 X .660	.911 X .650	0.0247	0.1896
March	2013-03-29	The Reef	491	F	90	A	EARLY	816	.776 X .626	.755 X .614	.818 X .539	.746 X .608	.749 X .584	.700 X .568	.801 X .611	.834 X .570	.796 X .611	.758 X .567	0.0387	0.1301
March	2013-03-29	The Reef	492	F	92	A	EARLY	687	.810 X .561	.789 X .570	.796 X .524	.750 X .568	.706 X .565	.773 X .584	.764 X .562	.756 X .558	.751 X .554	.784 X .587	0.03	0.1513
March	2013-03-29	The Reef	493	F	70	A	EARLY	322	.936 X .615	.913 X .599	.954 X .636	.987 X .687	.930 X .633	.954 X .696	.971 X .647	.959 X .640	.928 X .635	.877 X .575	0.014	0.1045
March	2013-03-29	The Reef	494	F	73	A	EARLY	418	.807 X .514	.730 X .564	.756 X .561	.756 X .561	.771 X .555	.800 X .564	.729 X .565	.722 X .537	.785 X .538	.717 X .556	0.0174	0.0783
March	2013-03-29	The Reef	495	F	76	A	EARLY	440	.822 X .569	.807 X .580	.853 X .578	.823 X .562	.824 X .604	.777 X .538	.826 X .524	.811 X .565	.853 X .570	.789 X .543	0.0194	0.1043
March	2013-03-29	The Reef	496	F	82	A
March	2013-03-29	The Reef	497	F	70	A
March	2013-03-29	The Reef	498	F	44	A
March	2013-03-29	The Reef	499	M	47	A
March	2013-03-29	The Reef	500	F	94	A	INTER
March	2013-03-29	The Reef	501	F	74	A	INTER
March	2013-03-29	The Reef	502	F	82	A	INTER
March	2013-03-29	The Reef	503	F	87	A	INTER
March	2013-03-29	The Reef	504	F	78	A	INTER
March	2013-03-29	The Reef	505	F	93	A	EARLY	759	.797 X .596	.767 X .606	.792 X .643	.812 X .629	.775 X .621	.812 X .612	.792 X .627	.737 X .646	.783 X .642	.860 X .713	0.0381	0.1468
March	2013-03-29	The Reef	506	F	82	A	LATE	424	1.061 X .691	.978 X .740	1.000 X .657	1.112 X .641	1.012 X .646	.972 X .694	1.041 X .694	1.000 X .672	1.055 X .633	.972 X .742	0.0135	0.1624
March	2013-03-29	The Reef	507	F	89	A	EARLY	604	.743 X .532	.807 X .628	.777 X .617	.816 X .595	.754 X .602	.783 X .589	.825 X .630	.836 X .596	.785 X .613	.768 X .630	0.0272	0.1325
March	2013-03-29	The Reef	508	F	91	A	LATE	463	1.169 X .689	1.042 X .632	1.068 X .584	1.164 X .666	1.079 X .624	1.000 X .628	1.050 X .673	1.223 X .721	1.186 X .710	1.050 X .708	0.0225	0.2694
March	2013-03-29	The Reef	509	F	97	A
March	2013-03-29	The Reef	510	F	100	A
March	2013-03-29	The Reef	511	M	54	A
March	2013-03-29	The Reef	512	M	53	A
March	2013-03-29	The Reef	513	F	82	A
March	2013-03-29	The Reef	514	M	57	A
March	2013-03-29	The Reef	515	M	57	A
March	2013-03-29	The Reef	516	F	73	A
March	2013-03-29	The Reef	517	F	79	A	INTER
March	2013-03-29	The Reef	518	M	45	A
March	2013-03-29	The Reef	519	M	50	A
March	2013-03-29	The Reef	520	M	57	A
March	2013-03-29	The Reef	521	M	55	A
March	2013-03-29	The Reef	522	M	47	A
March	2013-03-29	The Reef	523	M	57	A
March	2013-03-29	The Reef	524	F	104	A	EARLY	1352	.792 X .590	.747 X .619	.747 X .637	.751 X .648	.780 X .619	.738 X .627	.737 X .660	.725 X .602	.692 X .566	.802 X .595	0.0625	0.2241
March	2013-03-29	The Reef	525	F	91	A	EARLY	1070	.789 X .593	.718 X .641	.739 X .589	.755 X .567	.778 X .595	.731 X .607	.679 X .603	.718 X .603	.737 X .596	.730 X .576	0.0474	0.1685
March	2013-03-29	The Reef	526	F	96	A	EARLY	796	.836 X .599	.801 X .621	.857 X .607	.799 X .620	.828 X .611	.799 X .636	.788 X .645	.854 X .616	.838 X .639	.836 X .629	0.0465	0.1739
March	2013-03-29	The Reef	527	F	101	A	EARLY	1060	.896 X .700	.874 X .550	.887 X .579	.831 X .599	.884 X .580	.955 X .686	.888 X .626	.904 X .630	.949 X .625	.896 X .640	0.0542	0.2461
March	2013-03-29	The Reef	528	F	79	A	EARLY	484	.957 X .702	.960 X .651	.965 X .656	.982 X .711	1.018 X .615	.989 X .651	1.002 X .657	1.013 X .660	1.002 X .684	1.004 X .673	0.024	0.1221
March	2013-03-29	The Reef	529	F	88	A	EARLY	196	.850 X .619	.863 X .713	.750 X .512	.850 X .594	.936 X .655	.860 X .605	.831 X .612	.875 X .607	.826 X .621	.815 X .588	0.0092	0.1639
March	2013-03-29	The Reef	530	F	77	A	EARLY	401	.899 X .568	.903 X .575	.891 X .575	.898 X .595	.931 X .584	.914 X .583	.937 X .603	.960 X .583	.951 X .585	.930 X .604	0.0178	0.1047
March	2013-03-29	The Reef	531	F	69	A	EARLY	192	.974 X .683	.931 X .626	.918 X .604	.884 X .582	.897 X .642	.862 X .634	.862 X .642	.867 X .581	.889 X .577	.900 X .606	0.009	0.0808
April	2013-04-30	The Reef	532	F	99	A	INTER
April	2013-04-30	The Reef	533	F	90	A	INTER
April	2013-04-30	The Reef	534	F	88	A	INTER
April	2013-04-30	The Reef	535	F	86	A	EARLY	513	.701 X .498	.646 X .506	.625 X .489	.644 X .509	.713 X .565	.666 X .485	.653 X .530	.689 X .530	.703 X .519	.653 X .512	0.0179	0.117
April	2013-04-30	The Reef	536	F	91	A	LATE	883	1.050 X .631	.936 X .584	1.107 X .666	1.013 X .646	.878 X .582	1.010 X .643	1.012 X .678	1.057 X .686	1.000 X .658	1.023 X .648	0.0302	0.1925
April	2013-04-30	The Reef	537	F	104	A	EARLY	1307	.715 X .542	.714 X .571	.668 X .549	.674 X .534	.634 X .539	.634 X .534	.656 X .545	.696 X .516	.686 X .570	.668 X .552	0.0437	0.1789
April	2013-04-30	The Reef	538	F	94	A	EARLY	1037	.679 X .541	.686 X .537	.661 X .525	.675 X .550	.664 X .533	.642 X .534	.683 X .519	.659 X .538	.688 X .532	.698 X .519	0.0317	0.1441
April	2013-04-30	The Reef	539	F	74	A	EARLY	270	.813 X .589	.744 X .533	.786 X .504	.825 X .567	.878 X .620	.808 X .568	.826 X .559	.764 X .518	.749 X .538	.711 X .484	0.0074	0.0891
April	2013-04-30	The Reef	540	F	62	A
April	2013-04-30	The Reef	541	F	91	A
April	2013-04-30	The Reef	542	F	67	A
April	2013-04-30	The Reef	543	F	66	A
April	2013-04-30	The Reef	544	M	63	A
April	2013-04-30	The Reef	545	M	61	A
April	2013-04-30	The Reef	546	M	58	A
April	2013-04-30	The Reef	547	M	54	A
April	2013-04-30	The Reef	548	M	54	A
April	2013-04-30	The Reef	549	M	61	A
April	2013-04-30	The Reef	550	F	89	A
April	2013-04-30	The Reef	551	F	106	A
April	2013-04-30	The Reef	552	F	96	A
April	2013-04-30	The Reef	553	F	89	A
April	2013-04-30	The Reef	554	M	49	A
April	2013-04-30	The Reef	555	M	68	A
April	2013-04-30	The Reef	556	M	48	A
April	2013-04-30	The Reef	557	M	53	A
April	2013-04-30	The Reef	558	M	54	A
April	2013-04-30	The Reef	559	M	56	A
April	2013-04-30	The Reef	560	M	60	A
April	2013-04-30	The Reef	561	F	60	A
April	2013-04-30	The Reef	562	F	81	A
April	2013-04-30	The Reef	563	M	53	A
April	2013-04-30	The Reef	564	M	57	A
April	2013-04-30	The Reef	565	M	49	A
April	2013-04-30	The Reef	566	M	66	P
April	2013-04-30	The Reef	567	M	75	P
April	2013-04-30	The Reef	568	M	58	A
April	2013-04-30	The Reef	569	M	48	A
April	2013-04-30	The Reef	570	F	64	A
April	2013-04-30	The Reef	571	M	52	A
April	2013-04-30	The Reef	572	M	72	P
April	2013-04-30	The Reef	573	M	62	P
April	2013-04-30	The Reef	574	M	80	P
April	2013-04-30	The Reef	575	M	59	P
April	2013-04-30	The Reef	576	F	91	A	LATE	818	.995 X .630	.976 X .630	.966 X .638	.937 X .593	1.002 X .581	1.014 X .622	.982 X .630	.961 X .618	.996 X .634		0.0069	0.1539
April	2013-04-30	The Reef	577	F	90	A	INTER
April	2013-04-30	The Reef	578	F	77	A	INTER
April	2013-04-30	The Reef	579	F	96	A	INTER
April	2013-04-30	The Reef	580	F	80	A	INTER
April	2013-04-30	The Reef	581	F	97	A	INTER
April	2013-04-30	The Reef	582	F	93	A	INTER
April	2013-04-30	The Reef	583	F	83	A	INTER
April	2013-04-30	The Reef	584	F	101	A	INTER
April	2013-04-30	The Reef	585	F	87	A	INTER
April	2013-04-30	The Reef	586	F	97	A	INTER
April	2013-04-30	The Reef	587	F	88	A	INTER
April	2013-04-30	The Reef	588	F	92	A	INTER
April	2013-04-30	The Reef	589	F	72	A	INTER
April	2013-04-30	The Reef	590	F	97	A	INTER
April	2013-04-30	The Reef	591	F	90	A	EARLY	932	.874 X .621	.838 X .575	.810 X .499	.761 X .533	.871 X .587	.877 X .547	.849 X .583	.813 X .523	.813 X .568	.878 X .595	0.0322	0.1669
April	2013-04-30	The Reef	592	F	85	A	INTER
April	2013-04-30	The Reef	593	F	93	A	INTER
April	2013-04-30	The Reef	594	F	78	A	INTER
April	2013-04-30	The Reef	595	F	90	A	INTER
April	2013-04-30	The Reef	596	F	81	A	INTER
April	2013-04-30	The Reef	597	F	79	A	INTER
April	2013-04-30	The Reef	598	F	92	A	INTER
April	2013-04-30	The Reef	599	F	85	A	INTER
April	2013-04-30	The Reef	600	F	102	A	LATE	1175	.936 X .631	.982 X .610	1.021 X .643	.999 X .673	1.037 X .657	.961 X .640	1.060 X .603	.969 X .615	.990 X .669	.920 X .632	0.0389	0.2029
April	2013-04-30	The Reef	601	F	100	A	LATE	839	.950 X .658	.958 X .581	.929 X .630	1.074 X .719	.907 X .594	.888 X .640	1.007 X .694	.960 X .630	.929 X .581	.984 X .653	0.0271	0.2038
April	2013-04-30	The Reef	602	F	91	A	LATE	739	1.024 X .649	1.013 X .610	.966 X .661	1.046 X .717	1.015 X .684	1.066 X .672	.998 X .671	1.011 X .698	.986 X .638	.965 X .691	0.0261	0.1789
April	2013-04-30	The Reef	603	F	95	A	LATE	740	1.041 X .697	1.048 X .664	1.030 X .677	1.087 X .680	.991 X .713	1.063 X .652	1.049 X .734	1.049 X .691	1.079 X .720	.998 X .633	0.0276	0.192
April	2013-04-30	The Reef	604	F	102	A	EARLY	1383	.685 X .545	.693 X .558	.679 X .557	.682 X .529	.678 X .547	.652 X .585	.671 X .561	.710 X .556	.710 X .565	.691 X .569	0.0497	0.1956
April	2013-04-30	The Reef	605	F	102	A	EARLY	1319	.708 X .563	.725 X .551	.708 X .580	.703 X .560	.702 X .553	.705 X .550	.678 X .566	.748 X .524	.745 X .561	.755 X .538	0.051	0.1939
April	2013-04-30	The Reef	606	F	93	A	EARLY	766	.702 X .578	.719 X .548	.713 X .583	.725 X .570	.723 X .575	.819 X .565	.751 X .547	.704 X .531	.735 X .515	.695 X .539	0.0301	0.1378
April	2013-04-30	The Reef	607	F	87	A	EARLY	668	.753 X .535	.732 X .545	.759 X .595	.737 X .585	.793 X .582	.731 X .538	.748 X .544	.704 X .558	.729 X .569	.757 X .533	0.0251	0.1329
April	2013-04-30	The Reef	608	F	102	A	EARLY	1244	.782 X .608	.786 X .598	.832 X .596	.804 X .583	.782 X .566	.828 X .611	.895 X .603	.830 X .601	.799 X .605	.810 X .592	0.0502	0.2108
April	2013-04-30	The Reef	609	F	101	A	EARLY	1114	.859 X .579	.866 X .601	.825 X 584	.846 X .590	.896 X .613	.851 X .591	.878 X .611	.941 X .620	.816 X .575	.882 X .577	0.0424	0.2045
April	2013-04-30	The Reef	610	F	86	A	LATE	623	.982 x .642	1.013 x .682	1.038 x .667	1.024 x .676	1.035 x .725	1.013 x .654	1.036 x .621	.988 x .643	1.065 x .623	.985 x .669	0.0153	0.1769
April	2013-04-30	The Reef	611	F	94	A	EARLY	857	.858 X .596	.863 X .599	.865 X .584	.870 X .591	.906 X .602	.882 X .559	.851 X .585	.876 X .638	.822 X .561	.866 X .611	0.0364	0.192
April	2013-04-30	The Reef	612	F	89	A	EARLY	845	.685 X .529	.641 X .541	.684 X .523	.706 X .531	.684 X .561	.689 X .525	.726 X .512	.671 X .536	.742 X .533	.656 X .543	0.259	0.118
April	2013-04-30	The Reef	613	F	94	A	LATE	156	.943 X .665	.961 X .677	1.002 X .675	.973 X .646	.996 X .701	.980 X .731	1.052 X .639	1.011 X .711	.958 X .688	.983 X .701	0.0046	0.2302
April	2013-04-30	The Reef	614	F	101	A	EARLY	816	.895 X .630	.877 X .575	.852 X .618	.846 X .583	.830 X .602	.862 X .652	.839 X .648	.881 X .562	.841 X .576	.831 X .604	0.0359	0.1686
April	2013-04-30	The Reef	615	F	94	A	EARLY	1071	.712 X .533	.706 X .566	.747 X .553	.751 X .543	.718 X .559	.781 X .532	.761 X .569	.753 X .565	.710 X .593	.742 X .568	0.0398	0.1451
April	2013-04-30	The Reef	616	F	88	A	EARLY	834	.791 X .563	.846 X .583	.788 X .526	.840 X .553	.856 X .610	.831 X .591	.823 X .552	.808 X .546	.833 X .559	.815 X .547	0.0296	0.1648
April	2013-04-30	The Reef	617	F	87	A	EARLY	836	.707 X .547	.693 X .556	.696 X .558	.666 X .532	.688 X .539	.664 X .536	.736 X .580	.676 X .557	.714 X .531	.682 X .547	0.0282	0.1156
April	2013-04-30	The Reef	618	F	83	A	EARLY	702	.750 X .579	.707 X .555	.748 X .640	.710 X .610	.779 X .569	.749 X .591	.730 X .580	.726 X .591	.719 X .590	.753 X .582	0.0288	0.094
April	2013-04-30	The Reef	619	F	101	A	LATE	810	1.013 X .632	1.016 X .593	.957 X .593	.992 X .616	.958 X .587	1.002 X .644	1.012 X .667	1.028 X .688	1.00 X .690	.959 X .673	0.0314	0.2426
April	2013-04-30	The Reef	620	F	103	A	LATE	1160	1.009 X .640	.959 X .648	1.032 X .679	.960 X .641	.966 X .624	.984 X .664	1.057 X .650	1.007 X .677	.999 X .613	.954 X .634	0.0433	0.2526
April	2013-04-30	The Reef	621	F	78	A	EARLY	515	.862 X .546	.761 X .537	.837 X .560	.781 X .552	.838 X .538	.836 X .595	.807 X .585	.824 X .580	.882 X .573	.716 X .491	0.0231	0.1011
April	2013-04-30	The Reef	622	F	75	A	EARLY	576	.756 X .589	.742 X .587	.706 X .548	.728 X .571	.711 X .570	.755 X .570	.727 X .568	.784 X .564	.767 X .570	.739 X .595	0.0224	0.0815
April	2013-04-30	The Reef	623	F	90	A	EARLY	752	.838 X .596	.850 X .613	.824 X .603	.828 X .593	.862 X .584	.806 X .576	.871 X .553	.811 X .583	.842 X .597	.833 X .577	0.0322	0.1581
April	2013-04-30	The Reef	624	F	96	A
April	2013-04-30	The Reef	625	M	64	A
April	2013-04-30	The Reef	626	F	84	A	EARLY	500	.754 X .584	.688 X .575	.725 X .565	.732 X .544	.725 X .558	.710 X .571	.679 X .561	.692 X .555	.727 X .570	.691 X .586	0.0197	0.1131
April	2013-04-30	The Reef	627	F	67	A	EARLY	344	.920 X .593	.856 X .559	.877 X .531	.871 X .577	.784 X .559	.784 X .534	.790 X .562	.806 X .543	.801 X .545	.803 X .558	0.0124	0.0767
April	2013-04-30	The Reef	628	F	78	A	EARLY	561	.713 X .527	.705 X .530	.709 X .536	.688 X .529	.723 X .551	.736 X .519	.764 X .522	.737 X .550	.687 X .540	.709 X .524	0.0178	0.0979
April	2013-04-30	The Reef	629	F	83	A	EARLY	592	.869 X .640	.848 X .582	.904 X .584	.955 X .665	.883 X .623	.912 X .624	.863 X .611	.852 X .575	.899 X .627	.870 X .587	0.0257	0.1324
April	2013-04-30	The Reef	630	F	88	A	EARLY	753	.742 X .584	.780 X .576	.799 X .579	.741 X .587	.765 X .545	.770 X .589	.779 X .564	.765 X .569	.750 X .565	.780 X .553	0.0296	0.137
April	2013-04-30	The Reef	631	F	81	A	EARLY	561	.704 X .533	.742 X .551	.734 X .555	.694 X .518	.663 X .545	.718 X .597	.680 X .533	.680 X .540	.658 X .556	.714 X .504	0.017	0.1029
April	2013-04-30	The Reef	632	F	85	A	EARLY	753	.732 X .508	.740 X .518	.749 X .508	.735 X .552	.744 X .568	.772 X .579	.770 X .556	.718 X .525	.742 X .501	.775 X .547	0.0258	0.1265
April	2013-04-30	The Reef	633	F	82	A	EARLY	870	.717 X .527	.714 X .556	.704 X .544	.717 X .544	.691 X .513	.737 X .519	.685 X .561	.736 X .555	.681 X .563	.733 X .527	0.0298	0.1047
April	2013-04-30	The Reef	634	F	75	A	EARLY	515	.726 X .553	.707 X .564	.697 X .532	.679 X .525	.742 X .498	.771 X .523	.707 X 578	.693 X .536	.684 X .549	.726 X .548	0.0174	0.0833
April	2013-04-30	The Reef	635	F	92	A	LATE	838	.994 X .676	.983 X .740	.962 X .674	.968 X .634	.990 X .662	1.000 X .587	.931 X .654	.935 X .633	.924 X .614	.953 X .593	0.0233	0.1431
April	2013-04-30	The Reef	636	F	72	A	LATE	116	.954 X .653	.878 X .628	.953 X .632	.983 X .666	.925 X .590	.922 X .606	.972 X .631	1.002 X .655	1.034 X .629	.973 X .679	0.0028	0.0988
April	2013-04-30	The Reef	637	F	107	A	EARLY	1210	.928 X .650	.893 X .595	.893 X .663	.899 X .636	.984 X .604	.862 X .605	.895 X .565	.909 X .632	.859 X .549	.868 X .563	0.047	0.2045
April	2013-04-30	The Reef	638	F	106	A	EARLY	811	.863 X .581	.926 X .613	.856 X .577	.855 X .577	.875 X .567	.822 X .537	.792 X .554	.861 X .547	.878 X .565	.801 X .546	0.0328	0.216
April	2013-04-30	The Reef	639	F	86	A	EARLY	663	.722 X .502	.680 X .502	.733 X .529	.716 X .545	.713 X .508	.717 X .554	.744 X .499	.789 X .537	.695 X .521	.672 X .557	0.0247	0.1212
April	2013-04-30	The Reef	640	F	100	A	EARLY	1307	.725 X .607	.851 X .606	.780 X .552	.742 X .587	.753 X .584	.694 X .586	.743 X .573	.785 X .567	.747 X .559	.682 X .550	0.0526	0.1926
April	2013-04-30	The Reef	641	F	99	A	EARLY	467	.733 X .556	.747 X .572	.712 X .552	.733 X .563	.717 X .547	.711 X .557	.710 X .563	.681 X .550	.730 X .546	.739 X .538	0.0204	0.1388
April	2013-04-30	The Reef	642	F	102	A	EARLY	1332	.833 X .566	.798 X .594	.810 X .599	.805 X .564	.848 X .598	.842 X .606	.833 X .571	.889 X .545	.825 X .558	.821 X .566	0.0456	0.2335
April	2013-04-30	The Reef	643	F	97	A	EARLY	725	.766 X .526	.739 X .506	.756 X .518	.729 X .514	.774 X .525	.731 X .551	.730 X .527	.711 X .518	.754 X .554	.733 X .577	0.0253	0.1541
April	2013-04-30	The Reef	644	F	86	A	EARLY	789	.667 X .522	.659 X .508	.672 X .499	.681 X .507	.647 X .530	.682 X .513	.660 X .494	.707 X .496	.663 X .526	.640 X .538	0.0238	0.1029
April	2013-04-30	The Reef	645	F	84	A	EARLY	561	.851 X .630	.891 X .666	.820 X .577	.814 X .570	.866 X .590	.804 X .575	.872 X .609	.927 X .584	.877 X .617	.822 X .563	0.0233	0.1285
April	2013-04-30	The Reef	646	F	85	A	EARLY	803	.746 X .525	.694 X .576	.750 X .542	.714 X .550	.753 X .533	.730 X .554	.734 X .559	.753 X .572	.717 X .577	.740 X .545	0.0303	0.1339
April	2013-04-30	The Reef	647	F	94	A	EARLY	593	.762 X .525	.716 X .559	.743 X .527	.740 X .557	.723 X .541	.687 X .557	.743 X .508	.734 X .555	.721 X .527	.736 X .512	0.0221	0.146
April	2013-04-30	The Reef	648	F	93	A	EARLY	889	.723 X .527	.776 X .561	.675 X .501	.740 X .551	.693 X .521	.771 X .564	.756 X .494	.781 X .562	.718 X .565	.676 X .530	0.0337	0.1453
April	2013-04-30	The Reef	649	F	75	A	EARLY	502	.702 X .528	.699 X .511	.682 X .492	.688 X .528	.732 X .515	.699 X .535	.788 X .570	.711 X .539	.699 X .493	.712 X .504	0.0155	0.0776
April	2013-04-30	The Reef	650	F	91	A	EARLY	721	.751 X .553	.740 X .541	.754 X .541	.735 X .562	.756 X .544	.739 X .551	.735 X .564	.730 X .541	.728 X .533	.729 X .518	0.0283	0.107
April	2013-04-30	The Reef	651	F	101	A	LATE	1196	1.003 X .679	.998 X .623	1.022 X .640	.934 X .591	.960 X .657	.993 X .615	.970 X .621	1.019 X .697	1.003 X .638	.996 X .655	0.0459	0.249
April	2013-04-30	The Reef	652	F	71	A	LATE	351	1.034 X .610	1.002 X .613	.962 X .693	1.037 X .666	.964 X .659	1.024 X .673	1.051 X .678	1.037 X .635	.984 X .597	1.060 X .636	0.0113	0.1264
April	2013-04-30	The Reef	653	F	84	A	INTER
April	2013-04-30	The Reef	654	F	105	A	EARLY	106	.762 X .566	.739 X .565	.789 X .598	.739 X .594	.739 X .572	.751 X .557	.760 X .568	.763 X .602	.790 X .597	.799 X .675	0.0042	0.1924
April	2013-04-30	The Reef	655	F	92	A	LATE	742	.792 X .540	.911 X .637	.867 X .517	.897 X .579	.924 X .616	.828 X .522	.891 X .557	.902 X .576	.904 X .588	.926 X .599	0.0234	0.1704
April	2013-04-30	The Reef	656	F	93	A	EARLY	224	.646 X .531	.674 X .536	.678 X .557	.708 X .548	.685 X .565	.706 X .565	.665 X .575	.703 X .568	.684 X .559	.673 X .547	0.0072	0.1392
April	2013-04-30	The Reef	657	F	83	A	LATE	620	.988 X .612	.987 X .616	.976 X .656	.936 X .606	1.005 X .634	.921 X .610	.973 X .589	.959 X .609	1.009 X .620	.931 X .618	0.0179	0.153
April	2013-04-30	The Reef	658	F	71	A	LATE	394	.897 X .553	.968 X .602	.980 X .629	.956 X .545	.950 X .599	1.012 X .586	.941 X .621	.933 X .607	.968 X .615	.905 X .581	0.0097	0.082
April	2013-04-30	The Reef	659	F	95	A	EARLY	1234	.710 X .589	.735 X .599	.683 X .579	.759 X .598	.699 X .579	.692 X .597	.700 X .578	.685 X .653	.716 X .617	.723 X .578	0.0483	0.1663
April	2013-04-30	The Reef	660	F	98	A	EARLY	889	.830 X .579	.787 X .575	.844 X .583	.888 X .621	.814 X .559	.814 X .539	.841 X .574	.843 X .588	.815 X .553	.844 X .569	0.0329	0.1967
April	2013-04-30	The Reef	661	F	87	A	EARLY	655	.776 X .555	.819 X .587	.833 X .593	.799 X .571	.763 X .536	.792 X .549	.756 X .570	.771 X .561	.775 X .557	.800 X .557	0.0224	0.1286
April	2013-04-30	The Reef	662	F	98	A	EARLY	1193	.710 X .561	.764 X .563	.719 X .587	.731 X .574	.720 X .557	.708 X .547	.733 X .575	.721 X .587	.746 X .544	.739 X .544	0.0405	0.1697
April	2013-04-30	The Reef	663	F	80	A	EARLY	636	.827 X .527	.771 X .519	.822 X .591	.852 X .610	.833 X .563	.734 X .541	.742 X .518	.797 X .517	.776 X .544	.779 X .529	0.0224	0.1302
April	2013-04-30	The Reef	664	F	72	A	EARLY	320	.674 X .575	.711 X .538	.719 X .586	.745 X .564	.695 X .542	.721 X .540	.711 X .570	.744 X .566	.744 X .540	.693 X .575	0.0108	0.0773
April	2013-04-30	The Reef	665	M	50	A
May	2013-05-20	The Reef	666	F	73	A	EARLY	503	.905 X .626	.843 X .580	.788 X .570	.803 X .579	.838 X .572	.873 X .546	.920 X .633	.829 X .589	.784 X .592	.774 X .558	0.0213	0.1216
May	2013-05-20	The Reef	667	F	95	A	EARLY	978	.647 X .577	.66 X .543	.702 X .547	.687 X .535	.739 X .571	.719 X .568	.684 X .530	.717 X .575	.696 X .541	.674 X .521	0.0335	0.1687
May	2013-05-20	The Reef	668	F	72	A	LATE	369	.934 X .567	.951 X .630	.955 X .604	.861 X .606	.927 X .620	.854 X .611	.896 X .596	.914 X .617	.819 X .575	.923 X .587	0.0102	0.1184
May	2013-05-20	The Reef	669	F	84	A	EARLY	669	.698 X .550	.705 X .564	.728 X .520	.731 X .568	.702 X .570	.717 X .562	.686 X .566	.682 X .565	.674 X .570	.686 X .553	0.0226	0.1563
May	2013-05-20	The Reef	670	F	94	A
May	2013-05-20	The Reef	671	F	95	A	EARLY	1012	.788 X .572	.779 X .541	.769 X .559	.755 X .574	.753 X .562	.777 X .578	.770 X .564	.789 X .518	.762 X .549	.750 X .551	0.377	0.1796
May	2013-05-20	The Reef	672	F	106	A	INTER
May	2013-05-20	The Reef	673	F	91	A	INTER
May	2013-05-20	The Reef	674	F	84	A	INTER
May	2013-05-20	The Reef	675	F	74	A	EARLY	45	.751 X .571	.743 X .526	.739 X .554	.702 X .511	.727 X .534	.729 X .537	.708 X .538	.765 X .545	.698 X .583	.677 X .584	0.0015	0.0839
May	2013-05-20	The Reef	676	M	58	A
May	2013-05-20	The Reef	677	F	97	A	EARLY	874	.730 X .578	.703 X .590	.727 X .550	.760 X .584	.708 X .594	.733 X .593	.760 X .566	.744 X .554	.713 X .587	.685 X .598	0.0338	0.1731
May	2013-05-20	The Reef	678	F	95	A	EARLY	886	.848 X 595	.884 X .611	.781 X .555	.785 X .543	.813 X .612	.844 X .623	.783 X .596	.838 X .531	.805 X .567	.803 X .575	0.0362	0.193
May	2013-05-20	The Reef	679	F	90	A	EARLY	748	.807 X .605	.744 X .623	.774 X .588	.747 X .620	.767 X .594	.746 X .590	.759 X .593	.756 X .589	.781 X .591	.792 X .574	0.0318	0.145
May	2013-05-20	The Reef	680	F	98	A	EARLY	1098	.767 X .571	.725 X .577	.743 X .576	.723 X .593	.735 X .612	.771 X .578	.707 X .585	.809 X .583	.735 X .593	.744 X .585	0.0464	0.16
May	2013-05-20	The Reef	681	F	108	A	EARLY	1422	.798 X .539	.770 X .498	.751 X .555	.765 X .578	.757 X .543	.792 X .546	.782 X .571	.770 X .545	.811 X .551	.811 X .550	0.0504	0.2438
May	2013-05-20	The Reef	682	F	72	A	EARLY	530	.834 X .578	.778 X .546	.763 X .544	.799 X .566	.779 X .574	.801 X .577	.829 X .559	.818 X .600	.807 X .593	.831 X .587	0.0202	0.0929
May	2013-05-20	The Reef	683	F	95	A	EARLY	1005	.840 X .545	.835 X .559	.750 X .548	.814 X .535	.780 X .570	.785 X .581	.757 X .571	.793 X .561	.760 X .531	.807 X .572	0.0385	0.1711
May	2013-05-20	The Reef	684	F	103	A	EARLY	850	.797 X .598	.754 X .618	.677 X .564	.762 X .613	.776 X .584	.698 X .601	.794 X .583	.807 X .592	.746 X 597	.785 X .612	0.0365	0.1873
May	2013-05-20	The Reef	685	F	76	A	EARLY	644	.793 X .555	.751 X .599	.793 X .585	.762 X .565	.754 X .570	.778 X .565	.757 X .580	.801 X .618	.784 X .599	.801 X .570	0.024	0.1088
May	2013-05-20	The Reef	686	F	73	A	EARLY	327	.760 X .585	.744 X .570	.817 X .586	.767 X .622	.765 X .547	.749 X .623	.814 X .570	.727 X .524	.759 X .596	.712 X .605	0.0129	0.0772
May	2013-05-20	The Reef	687	F	80	A	INTER
May	2013-05-20	The Reef	688	F	100	A	EARLY	909	.720 X .524	.743 X .507	.743 X .503	.762 X .544	.768 X .547	.767 X .537	.759 X .530	.842 X .565	.768 X .553	.776 X .565	0.0302	0.2136
May	2013-05-20	The Reef	689	F	83	A	EARLY	601	.874 X .548	.852 X .582	.847 X .596	.883 X .589	.859 X .593	.888 X .608	.908 X .604	.877 X .609	.924 X .597	.930 X .604	0.023	0.1336
May	2013-05-20	The Reef	690	F	87	A	EARLY	980	.853 X .575	.810 X .524	.824 X .535	.846 X .551	.842 X .528	.807 X .549	.810 X .578	.834 X .529	.838 X .563	.845 X .602	0.03	0.1367
May	2013-05-20	The Reef	691	F	101	A	EARLY	1181	.775 X .550	.766 X .594	.778 X .611	.789 X .594	.786 X .618	.808 X .643	.768 X .583	.749 X .587	.810 X .610	.784 X .602	0.0485	0.1989
May	2013-05-20	The Reef	692	F	100	A	EARLY	1209	.843 X .574	.864 X .572	.854 X .587	.849 X .598	.874 X .581	.862 X .593	.852 X .539	.771 X .603	.891 X .586	.887 X .584	0.0499	0.2242
May	2013-05-20	The Reef	693	F	91	A	EARLY	959	.727 X .573	.704 X .576	.739 X .579	.734 X .550	.792 X .561	.735 X .563	.801 X .589	.811 X .578	.799 X .512	.775 X .586	0.0342	0.1524
May	2013-05-20	The Reef	694	F	89	A	EARLY	983	.753 X .542	.737 X .581	.750 X .580	.711 X .580	.744 X .592	.721 X .582	.738 X .561	.717 X .570	.710 X .592	.734 X .588	0.0397	0.1519
May	2013-05-20	The Reef	695	F	93	A	EARLY	749	.845 X .563	.844 X .560	.824 X .597	.853 X .577	.854 X .574	.861 X .568	.855 X .603	.840 X .610	.877 X .615	.859 X .582	0.0283	0.1812
May	2013-05-20	The Reef	696	F	87	A	EARLY	965	.705 X .510	.705 X .514	.682 X .530	.711 X .539	.667 X .570	.713 X .529	.666 X .528	.706 X .539	.751 X .522	.708 X .546	0.0307	0.115
May	2013-05-20	The Reef	697	F	109	A	INTER
May	2013-05-20	The Reef	698	F	108	A	LATE	809	.962 X .576	1.041 X .597	.842 X .612	.931 X .575	.967 X .582	.959 X .583	.929 X .602	.935 X .590	.955 X .559	.969 X .600	0.0185	0.2711
May	2013-05-20	The Reef	699	F	75	A	EARLY	650	.707 X .543	.753 X .515	.735 X .526	.743 X .570	.723 X .550	.741 X .554	.724 X .551	.759 X .553	.753 X .530	.730 X .531	0.0226	0.087
May	2013-05-20	The Reef	700	F	87	A	EARLY	768	.764 X .534	.801 X .547	.820 X .585	.785 X .507	.770 X .543	.769 X .568	.798 X .575	.788 X .563	.788 X .566	.792 X .535	0.0263	0.1423
May	2013-05-20	The Reef	701	F	104	A	EARLY	1191	.777 X .577	.765 X .589	.743 X .555	.737 X .564	.757 X .574	.740 X .607	.727 X .552	.720 X .597	.757 X .580	.746 X .578	0.0465	0.1753
May	2013-05-20	The Reef	702	F	86	A	EARLY	807	.682 X .558	.658 X .547	.722 X .546	.687 X .504	.731 X .543	.704 X .525	.683 X .539	.691 X .545	.703 X .530	.666 X 551	0.0262	0.1219
May	2013-05-20	The Reef	703	F	98	A	EARLY	1056	.729 X .565	.756 X .582	.781 X .570	.706 X .539	.712 X .561	.744 X .545	.699 X .587	.707 X .556	.740 X .571	.713 X .564	0.0383	0.1449
May	2013-05-20	The Reef	704	F	97	A	EARLY	901	.797 X .580	.717 X .547	.677 X .553	.711 X .534	.699 X .554	.662 X .550	.715 X .544	.682 X .537	.661 X .584	.676 X .575	0.0364	0.1863
May	2013-05-20	The Reef	705	F	100	A	EARLY	1369	.643 X .519	.685 X .472	.628 X .473	.660 X .500	.676 X .500	.661 X .513	.667 X .489	.643 X .531	.655 X .504	.628 X .481	0.0392	0.1902
May	2013-05-20	The Reef	706	F	104	A	EARLY	1240	.772 X .585	.783 X .584	.777 X .544	.785 X .557	.801 X .557	.897 X .550	.839 X .586	.843 X .582	.844 X .552	.723 X .546	0.0455	0.2221
May	2013-05-20	The Reef	707	F	92	A	EARLY	1027	.666 X .521	.673 X .499	.716 X .569	.760 X .499	.703 X .496	.714 X .505	.657 X .539	.682 X .543	.659 X .569	.717 X .526	0.035	0.1507
May	2013-05-20	The Reef	708	F	73	A	EARLY	452	.866 X .563	.742 X .539	.752 X .507	.799 X .541	.797 X .533	.795 X .570	.773 X .529	.767 X .556	.775 X .539	.758 X .533	0.0154	0.0925
May	2013-05-20	The Reef	709	F	84	A	EARLY	655	.762 X .492	.796 X .530	.771 X .527	.798 X .529	.773 X .516	.838 X .530	.785 X .534	.770 X .530	.790 X .521	.801 X .525	0.0215	0.1385
May	2013-05-20	The Reef	710	F	79	A	INTER
May	2013-05-20	The Reef	711	F	95	A	EARLY	864	.749 X .570	.734 X .562	.764 X .500	.737 X .560	.759 X .542	.747 X .536	.730 X .535	.730 X .548	.641 X .525	.746 X .531	0.0296	0.1724
May	2013-05-20	The Reef	712	F	83	A	EARLY	653	.789 X .570	.807 X .544	.815 X .530	.813 X .553	.808 X .573	.835 X .581	.789 X .529	.841 X .580	.784 X .557	.817 X .566	0.0254	0.1162
May	2013-05-20	The Reef	713	F	88	A	EARLY	687	.895 X .575	.887 X .565	.868 X .579	.862 X .570	.836 X .573	.819 X .575	.821 X .564	.840 X .569	.820 X .582	.792 X .596	0.0205	0.0947
May	2013-05-20	The Reef	714	F	98	A	LATE	1140	.848 X .569	.919 X .577	.967 X .584	.982 X .627	1.013 X .662	.966 X .598	.840 X .593	.867 X .556	.895 X .596	.876 X .580	0.0366	0.2137
May	2013-05-20	The Reef	715	F	98	A	LATE	942	.944 X .650	.914 X .589	.872 X .584	.852 X .627	.842 X .591	.881 X .609	.938 X .622	.891 X .585	.916 X .607	.961 X .648	0.0241	0.2482
May	2013-05-20	The Reef	716	F	92	A	LATE	718	.964 X .557	.970 X .637	.946 X .586	.962 X .576	.960 X .596	.938 X .629	1.006 X .662	.830 X .618	.962 X .616	.926 X .584	0.0204	0.1915
May	2013-05-20	The Reef	717	F	101	A	EARLY	1235	.833 X .592	.923 X .573	.856 X .611	.852 X .596	.874 X .571	.896 X .595	.829 X .587	.888 X .581	.884 X .551	.869 X .583	0.0429	0.2305
May	2013-05-20	The Reef	718	F	95	A	EARLY	902	.686 X .538	.727 X .535	.742 X .515	.707 X .500	.792 X .533	.723 X .531	.737 X .603	.721 X .512	.690 X .543	.725 X .517	0.0312	0.1605
May	2013-05-20	The Reef	719	F	106	A	EARLY	657	.793 X .547	.790 X .577	.760 X .535	.790 X .553	.777 X .578	.817 X .574	.813 X .553	.795 X .558	.810 X .545	.791 X .571	0.0241	0.2274
May	2013-05-20	The Reef	720	F	103	A	EARLY	981	.838 X .573	.818 X .583	.845 X .605	.795 X .585	.789 X .580	.842 X .580	.855 X .601	.840 X .577	.813 X .576	.790 X .568	0.038	0.1982
May	2013-05-20	The Reef	721	F	90	A	EARLY	832	.755 X .564	.777 X .561	.759 X .587	.777 X .565	.791 X .569	.769 X .557	.747 X .604	.764 X .609	.779 X .579	.735 X .563	0.0317	0.125
May	2013-05-20	The Reef	722	F	89	A	EARLY	982	.756 X .518	.762 X .513	.800 X .577	.799 X .566	.791 X .550	.784 X .564	.794 X .573	.885 X .595	.796 X .550	.831 X .575	0.0332	0.1552
May	2013-05-20	The Reef	723	F	90	A	EARLY	1182	.739 X .604	.794 X .546	.786 X .562	.786 X .554	.781 X .557	.761 X .553	.765 X .591	.744 X .564	.746 X .582	.739 X .575	0.0416	0.1756
May	2013-05-20	The Reef	724	F	84	A	EARLY	973	.777 X .593	.775 X .589	.808 X .576	.767 X .558	.772 X .546	.782 X .581	.770 X .544	.733 X .573	.778 X .557	.782 X .567	0.0332	0.1388
May	2013-05-20	The Reef	725	F	83	A	EARLY	667	.854 X .612	.869 X .576	.824 X .637	.877 X .559	.841 X .588	.860 X .618	.896 X .578	.879 X .555	.838 X .549	.908 X .575	0.025	0.1406
May	2013-05-20	The Reef	726	F	93	A	EARLY	766	.879 X .581	.757 X .568	.820 X .571	.874 X .557	.836 X .564	.867 X .596	.830 X .557	.946 X .581	.862 X .556	.878 X .589	0.0282	0.1651
May	2013-05-20	The Reef	727	F	82	A	LATE	595	.988 X .606	.964 X .604	.975 X .604	.953 X .613	.931 X .660	.975 X .613	.992 X .614	.954 X .582	.940 X .629	1.065 X .626	0.0161	0.157
May	2013-05-20	The Reef	728	F	71	A	EARLY	434	.673 X .515	.665 X .507	.659 X .522	.657 X .507	.657 X .483	.666 X .493	.693 X .509	.702 X .495	.673 X .547	.685 X .461	0.0132	0.0737
May	2013-05-20	The Reef	729	F	92	A	EARLY	618	.724 X .548	.714 X .558	.717 X .499	.703 X .515	.837 X .565	.715 X .545	.760 X .524	.749 X .561	.751 X .557	.730 X .545	0.0221	0.1506
May	2013-05-20	The Reef	730	F	85	A	EARLY	840	.770 X .516	.753 X .544	.791 X .512	.795 X .532	.761 X .528	.779 X .550	.764 X .518	.777 X .538	.825 X .553	.858 X .557	0.0283	0.1472
May	2013-05-20	The Reef	731	F	85	A	EARLY	834	.750 X .599	.735 X .589	.738 X .585	.733 X .594	.721 X .574	.677 X .565	.747 X .580	.710 X .613	.737 X .570	.650 X .567	0.0303	0.113
May	2013-05-20	The Reef	732	F	72	A	EARLY	689	.744 X .553	.840 X .587	.834 X .559	.847 X .575	.773 X .561	.807 X .590	.779 X .557	.794 X .579	.802 X .557	.580 X .589	0.0269	0.104
May	2013-05-20	The Reef	733	F	82	A	EARLY	606	.719 X .565	.745 X .567	.727 X .570	.743 X .584	.724 X .585	.739 X .567	.730 X .576	.760 X .557	.755 X .543	.707 X .568	0.0243	0.1113
May	2013-05-20	The Reef	734	F	76	A	EARLY	405	.757 X .535	.741 X .552	.716 X .549	.756 X .524	.738 X .590	.744 X .541	.726 X .544	.748 X .581	.743 X .538	.733 X .542	0.0143	0.0927
May	2013-05-20	The Reef	735	M	56	A
May	2013-05-20	The Reef	736	M	55	A
May	2013-05-20	The Reef	737	M	67	A
May	2013-05-20	The Reef	738	M	70	P
May	2013-05-20	The Reef	739	M	65	A
May	2013-05-20	The Reef	740	M	60	A
May	2013-05-20	The Reef	741	M	61	P
May	2013-05-20	The Reef	742	M	59	A
May	2013-05-20	The Reef	743	M	70	P
May	2013-05-20	The Reef	744	M	81	P
May	2013-05-20	The Reef	745	F	100	A
May	2013-05-20	The Reef	746	M	57	A
May	2013-05-20	The Reef	747	F	91	A
May	2013-05-20	The Reef	748	M	64	A
May	2013-05-20	The Reef	749	M	74	P
May	2013-05-20	The Reef	750	F	84	A
May	2013-05-20	The Reef	751	M	91	P
May	2013-05-20	The Reef	752	M	61	A
May	2013-05-20	The Reef	753	M	81	P
May	2013-05-20	The Reef	754	M	69	A
May	2013-05-20	The Reef	755	F	103	A
May	2013-05-20	The Reef	756	M	67	P
May	2013-05-20	The Reef	757	M	72	A
May	2013-05-20	The Reef	758	M	55	A
May	2013-05-20	The Reef	759	M	58	A
May	2013-05-20	The Reef	760	M	61	A
May	2013-05-20	The Reef	761	M	65	A
May	2013-05-20	The Reef	762	M	58	A
June	2013-06-30	The Reef	763	F	80	A	INTER
June	2013-06-30	The Reef	764	F	80	A	INTER
June	2013-06-30	The Reef	765	F	82	A	INTER
June	2013-06-30	The Reef	766	F	94	A	INTER
June	2013-06-30	The Reef	767	F	112	A	INTER
June	2013-06-30	The Reef	768	F	95	A	INTER
June	2013-06-30	The Reef	769	F	87	A	INTER
June	2013-06-30	The Reef	770	F	89	A	LATE	674	.923 X .623	.890 X .667	.906 X .664	.874 X .610	.887 X .536	.913 X .647	.880 X .629	.874 X .576	.914 X .623	.909 X .646	0.0156	0.1723
June	2013-06-30	The Reef	771	F	85	A	LATE	584	.923 X .638	.890 X .594	.921 X .650	.916 X .621	.928 X .617	1.010 X .658	.850 X .603	.864 X .598	.927 X .608	.868 X .641	0.0155	0.1477
June	2013-06-30	The Reef	772	F	96	A	LATE	1108	.929 X .651	.955 X .561	.883 X .606	.849 X .561	.912 X .618	.932 X .629	.896 X .638	.900 X .618	.948 X .583	.945 X .575	0.0281	0.2003
June	2013-06-30	The Reef	773	F	82	A	LATE	500	.882 X .614	.838 X .596	.873 X .558	.862 X .616	.907 X .576	.833 X .621	.848 X .589	.859 X .582	.888 X .611	.875 X .610	0.0135	0.1355
June	2013-06-30	The Reef	774	F	101	A	LATE	1142	.895 X .568	.872 X .607	.872 X .669	.879 X .647	.912 X .682	.903 X .622	.973 X .640	.887 X .629	.923 X .618	.877 X .587	0.0309	0.2407
June	2013-06-30	The Reef	775	F	92	A	INTER
June	2013-06-30	The Reef	776	F	88	A	INTER
June	2013-06-30	The Reef	777	F	87	A	INTER
June	2013-06-30	The Reef	778	F	94	A	EARLY	1019	.805 X .594	.833 X .571	.787 X .544	.833 X .544	.803 X .569	.837 X .544	.810 X .548	.765 X .563	.798 X .559	.822 X .570	0.0334	0.201
June	2013-06-30	The Reef	779	F	80	A	EARLY	728	.756 X .486	.759 X .505	.807 X .528	.753 X .506	.815 X .527	.801 X .572	.780 X .534	.795 X .593	.793 X .538	.815 X .555	0.0221	0.1374
June	2013-06-30	The Reef	780	F	79	A	EARLY	545	.702 X .520	.728 X .527	.774 X .562	.731 X .547	.728 X .543	.709 X .560	.708 X .517	.707 X .526	.746 X .553	.706 X .516	0.0173	0.1063
June	2013-06-30	The Reef	781	F	95	A	EARLY	1010	.780 X .532	.773 X .545	.855 X .560	.750 X .554	.803 X .567	.804 X .536	.765 X .543	.744 X .546	.721 X .546	.772 X .541	0.0274	0.166
June	2013-06-30	The Reef	782	F	85	A	EARLY	666	.683 X .552	.687 X .554	.730 X .550	.719 X .552	.682 X .557	.675 X .574	.679 X .563	.699 X .573	.721 X .534	.674 X .573	0.0222	0.1003
June	2013-06-30	The Reef	783	F	82	A	EARLY	502	.769 X .564	.693 X .535	.707 X .541	.734 X .574	.725 X .560	.692 X .557	.698 X .557	.757 X .591	.688 X .569	.782 X .574	0.016	0.0991
June	2013-06-30	The Reef	784	F	87	A	EARLY	700	.713 X .616	.724 X .570	.712 X .567	.721 X .550	.736 X .563	.735 X .536	.707 X .568	.673 X .583	.711 X .555	.729 X .567	0.0245	0.0974
June	2013-06-30	The Reef	785	F	93	A	EARLY	1129	.787 X .565	.783 X .538	.730 X .519	.770 X .552	.841 X .545	.814 X .549	.773 X .513	.754 X .528	.763 X .550	.801 X .566	0.0325	0.1981
June	2013-06-30	The Reef	786	F	79	A	EARLY	619	.712 X .564	.685 X .562	.706 X .543	.691 X .562	.677 X .530	.680 X .560	.703 X .526	.681 X .579	.711 X .557	.676 X .534	0.0195	0.097
June	2013-06-30	The Reef	787	F	74	A	EARLY	207	.770 X .553	.796 X .618	.785 X .562	.798 X .580	.769 X .579	.759 X .597	.746 X .538	.711 X .540	.768 X .611	.739 X .566	0.0073	0.1033
June	2013-06-30	The Reef	788	F	92	A	EARLY	1011	.820 X .571	.759 X .551	.738 X .512	.739 X .525	.776 X .569	.717 X .512	.742 X .512	.774 X .557	.761 X .544	.769 X .579	0.0287	0.173
June	2013-06-30	The Reef	789	F	94	A	EARLY	870	.736 X .518	.831 X .572	.762 X .543	.761 X .526	.764 X .565	.737 X .503	.767 X .545	.756 X .513	.734 X .538	.738 X .544	0.025	0.1423
June	2013-06-30	The Reef	790	F	79	P	EARLY	611	.539 X .440	.528 X .440	.556 X .451	.526 X .424	.535 X .427	.544 X .417	.570 X .429	.547 X .445	.590 X .455	.590 X .466	0.0085	0.115
June	2013-06-30	The Reef	791	F	76	A	EARLY	463	.712 X .530	.690 X .534	.678 X .533	.692 X .532	.703 X .535	.728 X .525	.701 X .541	.723 X .555	.710 X .554	.738 X .552	0.0149	0.0895
June	2013-06-30	The Reef	792	F	76	A	EARLY	381	.769 X .539	.750 X .556	.679 X .493	.795 X .531	.789 X .533	.774 X .543	.783 X .538	.738 X .532	.756 X .558	.762 X .545	0.0112	0.1079
June	2013-06-30	The Reef	793	F	105	A	EARLY	1555	.673 X .528	.717 X .511	.686 X .495	.709 X .506	.660 X .527	.641 X .484	.685 X .475	.694 X .517	.684 X .500	.694 X .522	0.044	0.2072
June	2013-06-30	The Reef	794	F	80	A	EARLY	410	.728 X .511	.753 X .490	.768 X .523	.770 X .535	.756 X .502	.773 X .477	.762 X .515	.766 X .512	.763 X .510	.757 X .503	0.0119	0.1147
June	2013-06-30	The Reef	795	F	77	A	EARLY	494	.710 X .530	.665 X .527	.712 X .506	.708 X .539	.710 X .529	.729 X .481	.705 X .508	.684 X .510	.694 X .499	.672 X .531	0.0153	0.0855
June	2013-06-30	The Reef	796	F	87	A	EARLY	753	.738 X .549	.748 X .551	.771 X .527	.745 X .503	.784 X .570	.847 X .580	.778 X .527	.767 X .519	.781 X .530	.778 X .559	0.0224	0.1548
June	2013-06-30	The Reef	797	F	106	A	EARLY	1417	.730 X .519	.701 X .519	.707 X .528	.706 X .546	.681 X .552	.764 X .552	.721 X .548	.706 X .534	.712 X .537	.728 X .556	0.0432	0.2244
June	2013-06-30	The Reef	798	F	92	A	EARLY	1032	.671 X .575	.718 X .524	.711 X .584	.708 X .559	.694 X .573	.691 X .522	.663 X .551	.659 X .556	.718 X .549	.655 X .535	0.0348	0.1445
June	2013-06-30	The Reef	799	F	100	A	EARLY	992	.738 X .542	.814 X .572	.756 X .545	.767 X .548	.745 X .555	.745 X .536	.753 X .563	.753 X .542	.757 X .516	.737 X .554	0.0297	0.1904
June	2013-06-30	The Reef	800	F	83	A	EARLY	635	.752 X .539	.799 X .588	.745 X .560	.763 X .583	.797 X .556	.747 X .544	.466 X .527	.773 X .536	.755 X .558	.769 X .567	0.0206	0.1251
June	2013-06-30	The Reef	801	F	106	A	EARLY	1331	.725 X .576	.705 X .541	.716 X .584	.706 X .580	.703 X .607	.729 X .525	.747 X .566	.728 X .590	.777 X .544	.710 X .561	0.049	0.178
June	2013-06-30	The Reef	802	F	81	A	EARLY	528	.658 X .525	.655 X .526	.668 X .500	.647 X .499	.664 X .517	.629 X .525	.616 X .506	.667 X .529	.668 X .536	.640 X .510	0.0151	0.0797
June	2013-06-30	The Reef	803	F	76	A	EARLY	644	.691 X .523	.697 X .506	.679 X .507	.721 X .516	.709 X .546	.754 X .558	.725 X .535	.722 X .533	.719 X .535	.749 X .564	0.018	0.1045
June	2013-06-30	The Reef	804	F	68	A	EARLY	262	.969 X .515	.659 X .531	.692 X .557	.720 X .518	.753 X .504	.691 X .539	.688 X .534	.681 X .545	.682 X .541	.732 X .531	0.0076	0.0587
June	2013-06-30	The Reef	805	F	79	A	EARLY	484	.733 X .538	.821 X .577	.790 X .527	.770 X .562	.842 X .558	.799 X .507	.801 X .545	.793 X .535	.756 X .564	.766 X .550	0.0168	0.1052
June	2013-06-30	The Reef	806	F	82	A	EARLY	701	.739 X .563	.749 X .552	.839 X .557	.788 X .554	.754 X .556	.771 X .561	.750 X .559	.740 X .551	.795 X .584	.723 X .520	0.0207	0.1136
June	2013-06-30	The Reef	807	F	95	A	EARLY	896	.675 X .570	.667 X .545	.691 X .547	.686 X .548	.686 X .542	.727 X .550	.670 X .545	.689 X .523	.667 X .541	.663 X .583	0.0271	0.1345
June	2013-06-30	The Reef	808	M	70	A
June	2013-06-30	The Reef	809	M	57	A
June	2013-06-30	The Reef	810	F	61	A
June	2013-06-30	The Reef	811	M	45	A
June	2013-06-30	The Reef	812	M	74	A
June	2013-06-30	The Reef	813	M	43	A
June	2013-06-30	The Reef	814	M	63	A
June	2013-06-30	The Reef	815	M	60	A
June	2013-06-30	The Reef	816	F	61	A
June	2013-06-30	The Reef	817	M	75	A
June	2013-06-30	The Reef	818	F	75	A
June	2013-06-30	The Reef	819	M	85	P
June	2013-06-30	The Reef	820	M	69	A
June	2013-06-30	The Reef	821	M	66	P
June	2013-06-30	The Reef	822	M	78	P
June	2013-06-30	The Reef	823	M	53	A
June	2013-06-30	The Reef	824	M	63	A
June	2013-06-30	The Reef	825	M	51	A
June	2013-06-30	The Reef	826	M	66	A
June	2013-06-30	The Reef	827	M	87	P
June	2013-06-30	The Reef	828	M	62	P
June	2013-06-30	The Reef	829	F	94	A
June	2013-06-30	The Reef	830	F	79	A
June	2013-06-30	The Reef	831	M	73	P
June	2013-06-30	The Reef	832	M	49	P
June	2013-06-30	The Reef	833	M	56	P
June	2013-06-30	The Reef	834	M	49	P
June	2013-06-30	The Reef	835	M	68	A
June	2013-06-30	The Reef	836	M	62	A
June	2013-06-30	The Reef	837	M	57	A
June	2013-06-30	The Reef	838	M	56	A
June	2013-06-30	The Reef	839	M	48	A
June	2013-06-30	The Reef	840	M	60	A
June	2013-06-30	The Reef	841	M	65	A
June	2013-06-30	The Reef	842	M	54	A
June	2013-06-30	The Reef	843	M	54	A
June	2013-06-30	The Reef	844	F	97	A
June	2013-06-30	The Reef	845	M	68	A
June	2013-06-30	The Reef	846	F	61	A
June	2013-06-30	The Reef	847	F	79	A
June	2013-06-30	The Reef	848	M	78	A
June	2013-06-30	The Reef	849	M	65	P
June	2013-06-30	The Reef	850	F	73	A
June	2013-06-30	The Reef	851	M	78	P
June	2013-06-30	The Reef	852	M	79	P
June	2013-06-30	The Reef	853	M	79	P
June	2013-06-30	The Reef	854	M	73	P
June	2013-06-30	The Reef	855	M	44	A
June	2013-06-30	The Reef	856	M	65	A
June	2013-06-30	The Reef	857	M	68	P
June	2013-06-30	The Reef	858	M	77	A
June	2013-06-30	The Reef	859	M	71	A
June	2013-06-30	The Reef	860	M	56	A
June	2013-06-30	The Reef	861	M	78	P
June	2013-06-30	The Reef	862	M	70	P
June	2013-06-30	The Reef	863	F	86	P
June	2013-06-30	The Reef	864	M	61	A
June	2013-06-30	The Reef	865	M	48	A
June	2013-06-30	The Reef	866	M	74	A
June	2013-06-30	The Reef	867	M	61	A
June	2013-06-30	The Reef	868	M	70	A
June	2013-06-30	The Reef	869	M	59	A
June	2013-06-30	The Reef	870	M	60	A
June	2013-06-30	The Reef	871	M	48	A
June	2013-06-30	The Reef	872	M	52	A
June	2013-06-30	The Reef	873	M	52	A
June	2013-06-30	The Reef	874	M	49	A
June	2013-06-30	The Reef	875	M	82	P
June	2013-06-30	The Reef	876	M	80	P
June	2013-06-30	The Reef	877	M	73	P
June	2013-06-30	The Reef	878	M	61	A
June	2013-06-30	The Reef	879	M	56	A
June	2013-06-30	The Reef	880	M	58	A
June	2013-06-30	The Reef	881	M	51	P
June	2013-06-30	The Reef	882	M	46	A
June	2013-06-30	The Reef	883	M	56	A
July	2013-07-22	The Reef	884	F	93	A	INTER
July	2013-07-22	The Reef	885	F	69	A	INTER
July	2013-07-22	The Reef	886	F	113	A	INTER
July	2013-07-22	The Reef	887	M	86	P
July	2013-07-22	The Reef	888	M	67	A
July	2013-07-22	The Reef	889	M	62	P
July	2013-07-22	The Reef	890	M	59	P
July	2013-07-22	The Reef	891	M	68	A
July	2013-07-22	The Reef	892	M	51	A
July	2013-07-22	The Reef	893	M	59	A
July	2013-07-22	The Reef	894	M	61	A
July	2013-07-22	The Reef	895	M	52	A
July	2013-07-22	The Reef	896	M	47	A
July	2013-07-22	The Reef	897	M	58	P
July	2013-07-22	The Reef	898	M	54	A
July	2013-07-22	The Reef	899	M	50	A
July	2013-07-22	The Reef	900	M	51	A
July	2013-07-22	The Reef	901	M	50	A
July	2013-07-22	The Reef	902	M	53	A
July	2013-07-22	The Reef	903	M	66	A
July	2013-07-22	The Reef	904	M	70	P
July	2013-07-22	The Reef	905	M	90	P
July	2013-07-22	The Reef	906	M	67	P
July	2013-07-22	The Reef	907	M	53	A
July	2013-07-22	The Reef	908	F	86	A
July	2013-07-22	The Reef	909	M	64	A
July	2013-07-22	The Reef	910	M	56	P
July	2013-07-22	The Reef	911	M	60	A
July	2013-07-22	The Reef	912	M	74	A
July	2013-07-22	The Reef	913	M	72	A
July	2013-07-22	The Reef	914	F	89	A
July	2013-07-22	The Reef	915	F	86	A
July	2013-07-22	The Reef	916	M	70	A
July	2013-07-22	The Reef	917	M	45	A
July	2013-07-22	The Reef	918	M	55	A
July	2013-07-22	The Reef	919	M	43	A
July	2013-07-22	The Reef	920	M	50	A
July	2013-07-22	The Reef	921	M	53	A
July	2013-07-22	The Reef	922	M	44	A
July	2013-07-22	The Reef	923	M	63	A
July	2013-07-22	The Reef	924	M	53	A
July	2013-07-22	The Reef	925	M	76	A
July	2013-07-22	The Reef	926	F	70	A
July	2013-07-22	The Reef	927	M	48	A
July	2013-07-22	The Reef	928	F	72	A
July	2013-07-22	The Reef	929	M	53	A
July	2013-07-22	The Reef	930	M	49	A
July	2013-07-22	The Reef	931	F	77	A	LATE	600	.954 X .563	.874 X .623	.870 X .569	.947 X .538	.886 X .582	.853 X .585	.869 X .567	.862 X .571	.865 X .513	.898 X .573	0.0203	0.1266
July	2013-07-22	The Reef	932	F	76	A	LATE	352	.926 X .572	.975 X .578	.935 X .609	.923 X .579	.935 X .621	.947 X .614	.931 X .636	.920 X .588	.937 X .577	.935 X .584	0.0101	0.0984
July	2013-07-22	The Reef	933	F	82	A	LATE	710	.867 X .542	.811 X .557	.844 X .518	.862 X .595	.872 X .616	.861 X .611	.856 X .599	.889 X .542	.875 X .597	.873 X .604	0.0223	0.157
July	2013-07-22	The Reef	934	F	74	A	LATE	404	.930 X .573	.996 X .635	.997 X .653	.980 X .573	.966 X .601	.941 X .627	.975 X .643	1.003 X .602	1.018 X .642	.969 X .608	0.0124	0.1069
July	2013-07-22	The Reef	935	F	77	A	LATE	495	.923 X .567	1.008 X .668	.983 X .650	.950 X .665	.979 X .621	.947 X .602	.960 X .615	1.005 X .619	.949 X .576	.959 X .575	0.0143	0.1074
July	2013-07-22	The Reef	936	F	77	A	LATE	361	.836 X .565	.977 X .596	.924 X .595	.917 X .610	.962 X .615	.842 X .571	.937 X .616	1.039 X .625	.904 X .616	.886 X .588	0.0116	0.1212
July	2013-07-22	The Reef	937	F	89	A	LATE	851	.924 X .569	.948 X .595	.945 X .629	.990 X .595	.950 X .596	.962 X .601	.949 X .576	.961 X .604	.959 X .610	.953 X .573	0.0232	0.1689
July	2013-07-22	The Reef	938	M	67	A
July	2013-07-22	The Reef	939	M	46	A
July	2013-07-22	The Reef	940	M	63	A
July	2013-07-22	The Reef	941	M	60	A
July	2013-07-22	The Reef	942	M	64	A
July	2013-07-22	The Reef	943	M	68	A
July	2013-07-22	The Reef	944	M	53	A
July	2013-07-22	The Reef	945	F	82	A
July	2013-07-22	The Reef	946	M	66	A
July	2013-07-22	The Reef	947	M	68	P
July	2013-07-22	The Reef	948	M	47	A
July	2013-07-22	The Reef	949	M	71	P
July	2013-07-22	The Reef	950	M	55	A
July	2013-07-22	The Reef	951	M	71	P
July	2013-07-22	The Reef	952	M	73	A
July	2013-07-22	The Reef	953	M	58	A
July	2013-07-22	The Reef	954	M	76	P
July	2013-07-22	The Reef	955	M	49	A
July	2013-07-22	The Reef	956	M	58	A
July	2013-07-22	The Reef	957	M	62	P
July	2013-07-22	The Reef	958	M	62	A
July	2013-07-22	The Reef	959	M	50	A
July	2013-07-22	The Reef	960	M	51	A
July	2013-07-22	The Reef	961	M	66	A
July	2013-07-22	The Reef	962	M	55	A
July	2013-07-22	The Reef	963	M	46	A
July	2013-07-22	The Reef	964	M	92	P
July	2013-07-22	The Reef	965	F	76	A	EARLY	535	.821 X .518	.822 X .529	.783 X .527	.788 X .536	.808 X .544	.810 X .533	.808 X .529	.785 X .524	.775 X .503	.767 X .522	0.0181	0.1254
July	2013-07-22	The Reef	966	F	94	A	EARLY	808	.741 X .572	.737 X .554	.710 X .551	.728 X .589	.706 X .546	.791 X .605	.727 X .570	.750 X .551	.730 X .565	.745 X .556	0.0259	0.1293
July	2013-07-22	The Reef	967	F	80	A	EARLY	504	.815 X .579	.846 X .566	.871 X .570	.839 X .531	.870 X .570	.822 X .545	.884 X .602	.859 X .576	.846 X .595	.878 X .570	0.0178	0.1118
July	2013-07-22	The Reef	968	F	108	A	EARLY	1485	.779 X .589	.785 X .548	.759 X .616	.784 X .584	.770 X .552	.772 X .565	.775 X .602	.779 X .598	.767 X .554	.845 X .557	0.0555	0.2358
July	2013-07-22	The Reef	969	F	84	A	EARLY	839	.720 X .538	.679 X .550	.757 X .548	.708 X .551	.727 X .522	.708 X .572	.693 X .528	.757 X .530	.710 X .561	.703 X .543	0.0279	0.124
July	2013-07-22	The Reef	970	F	105	A	EARLY	1240	.705 X .561	.722 X .564	.647 X .570	.678 X .560	.731 X .578	.693 X .558	.667 X .566	.740 X .551	.732 X .570	.729 X .561	0.0435	0.1915
July	2013-07-22	The Reef	971	F	102	A	EARLY	926	.710 X .565	.766 X .611	.694 X .603	.706 X .562	.665 X .589	.727 X .577	.717 X .567	.711 X .550	.686 X .543	.729 X .601	0.0311	0.1897
July	2013-07-22	The Reef	972	F	66	A	EARLY	232	.686 X .477	.685 X .487	.699 X .526	.714 X .534	.738 X .548	.698 X .538	.733 X .504	.779 X .538	.756 X .513	.704 X .557	0.008	0.0607
July	2013-07-22	The Reef	973	F	84	A	EARLY	481	.752 X .553	.729 X .578	.713 X .568	.737 X .568	.784 X .556	.779 X .579	.750 X .576	.760 X .574	.742 X .557	.730 X .564	0.018	0.0956
July	2013-07-22	The Reef	974	F	82	A	EARLY	429	.762 X .547	.756 X .521	.749 X .543	.753 X .551	.807 X .502	.774 X .527	.770 X .539	.819 X .539	.792 X .550	.804 X .551	0.0144	0.1009
July	2013-07-22	The Reef	975	F	74	A	EARLY	533	.788 X .570	.737 X .559	.742 X .541	.774 X .557	.756 X .554	.787 X .531	.819 X .541	.794 X .570	.778 X .575	.791 X .572	0.0195	0.1041
July	2013-07-22	The Reef	976	F	85	A	EARLY	778	.757 X .624	.747 X .561	.726 X .561	.765 X .584	.748 X .539	.654 X .569	.724 X .571	.788 X .557	.762 X .551	.795 X .612	0.0252	0.1134
July	2013-07-22	The Reef	977	F	90	A	EARLY	813	.755 X .581	.752 X .538	.725 X .554	.737 X .539	.739 X .549	.762 X .554	.716 X .571	.762 X .550	.741 X .562	.719 X .564	0.0276	0.1388
July	2013-07-22	The Reef	978	F	62	A	EARLY	319	.716 X .526	.739 X .558	.739 X .542	.714 X .548	.717 X .536	.723 X .545	.734 X .524	.687 X .522	.746 X .543	.731 X .570	0.0096	0.0497
July	2013-07-22	The Reef	979	F	86	A	EARLY	408	.734 X .530	.711 X .520	.721 X .506	.736 X .533	.707 X .565	.708 X .498	.703 X .508	.688 X .522	.718 X .531	.738 X .519	0.0126	0.1179
July	2013-07-22	The Reef	980	F	71	A	EARLY	365	.813 X .576	.818 X .577	.809 X .549	.824 X .598	.808 X .565	.800 X .570	.817 X .581	.787 X .609	.818 X .600	.794 X .602	0.0128	0.078
July	2013-07-22	The Reef	981	F	80	A	EARLY	500	.686 X .538	.641 X .541	.689 X .533	.701 X .554	.690 X .539	.682 X .503	.680 X .561	.679 X .510	.669 X .537	.676 X .535	0.0148	0.0888
July	2013-07-22	The Reef	982	F	97	A	EARLY	976	.707 X .604	.766 X .593	.721 X .575	.722 X .585	.712 X .612	.722 X .567	.737 X .611	.700 X .548	.767 X .598	.724 X .614	0.034	0.1435
July	2013-07-22	The Reef	983	F	103	A	EARLY	1614	.619 X .519	.561 X .506	.601 X .487	.623 X .494	.620 X .491	.661 X .498	.620 X .470	.597 X .480	.622 X .502	.601 X .468	0.0436	0.1928
July	2013-07-22	The Reef	984	F	72	A	EARLY	353	.821 X .567	.788 X .544	.822 X .541	.823 X .591	.790 X .540	.836 X .622	.799 X .551	.830 X .544	.783 X .534	.793 X .598	0.0111	0.0771
July	2013-07-22	The Reef	985	F	85	A	EARLY	688	.747 X .497	.759 X .536	.788 X .507	.778 X .549	.829 X .539	.729 X .525	.780 X .493	.828 X .533	.796 X .546	.775 X .531	0.0197	0.1163
July	2013-07-22	The Reef	986	F	72	A	EARLY	368	.734 X .562	.715 X .522	.736 X .506	.727 X .522	.745 X .532	.721 X .552	.696 X .551	.687 X .556	.731 X .545	.705 X .537	0.0125	0.0688
July	2013-07-22	The Reef	987	F	67	A	EARLY	274	.806 X .524	.810 X .527	.810 X .524	.813 X .533	.795 X .537	.847 X .521	.902 X .542	.810 X .527	.836 X .525	.834 X .508	0.0087	0.062
July	2013-07-22	The Reef	988	F	84	A	INTER
July	2013-07-22	The Reef	989	F	94	A	EARLY	944	.689 X .517	.700 X .511	.681 X .507	.719 X .531	.709 X .525	.718 X .501	.666 X .506	.668 X .502	.707 X .541	.719 X .540	0.0297	0.1527
July	2013-07-22	The Reef	990	F	93	A	EARLY	706	.814 X .557	.773 X .563	.782 X .591	.762 X .557	.781 X .544	.806 X .578	.778 X .579	.817 X .556	.805 X .586	.820 X .558	0.0249	0.164
July	2013-07-22	The Reef	991	F	101	A	EARLY	1320	.661 X .550	.728 X .541	.676 X .535	.733 X .581	.691 X .634	.737 X .579	.684 X .587	.713 X .576	.704 X .571	.679 X .564	0.0455	0.1824
July	2013-07-22	The Reef	992	F	85	A	EARLY	750	.702 X .570	.709 X .562	.742 X .564	.721 X .575	.694 X .573	.753 X .555	.710 X .550	.736 X .533	.725 X .623	.722 X .562	0.024	0.1055
July	2013-07-22	The Reef	993	F	101	A	EARLY	637	.808 X .576	.843 X .552	.848 X .585	.831 X .575	.896 X .584	.879 X .604	.921 X .612	.832 X .570	.807 X .559	.815 X .593	0.0238	0.2131
August	2013-08-22	The Reef	994	M	61	A
August	2013-08-22	The Reef	995	M	50	A
August	2013-08-22	The Reef	996	M	57	A
August	2013-08-22	The Reef	997	M	68	A
August	2013-08-22	The Reef	998	M	49	A
August	2013-08-22	The Reef	999	M	64	A
August	2013-08-22	The Reef	1000	M	61	A
August	2013-08-22	The Reef	1001	F	69	A
August	2013-08-22	The Reef	1002	M	58	A
August	2013-08-22	The Reef	1003	M	64	A
August	2013-08-22	The Reef	1004	M	54	A
August	2013-08-22	The Reef	1005	M	67	A
August	2013-08-22	The Reef	1006	M	59	A
August	2013-08-22	The Reef	1007	M	54	A
August	2013-08-22	The Reef	1008	M	84	P
August	2013-08-22	The Reef	1009	M	57	A
August	2013-08-22	The Reef	1010	M	67	A
August	2013-08-22	The Reef	1011	M	58	A
August	2013-08-22	The Reef	1012	M	57	A
August	2013-08-22	The Reef	1013	M	54	A
August	2013-08-22	The Reef	1014	M	64	A
August	2013-08-22	The Reef	1015	M	64	A
August	2013-08-22	The Reef	1016	M	54	A
August	2013-08-22	The Reef	1017	M	61	A
August	2013-08-22	The Reef	1018	M	66	A
August	2013-08-22	The Reef	1019	M	52	A
August	2013-08-22	The Reef	1020	M	64	A
August	2013-08-22	The Reef	1021	M	67	A
August	2013-08-22	The Reef	1022	M	65	A
August	2013-08-22	The Reef	1023	M	56	A
August	2013-08-22	The Reef	1024	F	72	A	INTER
August	2013-08-22	The Reef	1025	M	44	A
August	2013-08-22	The Reef	1026	F	77	A	INTER
August	2013-08-22	The Reef	1027	F	80	A	EARLY		N/A	N/A	N/A	N/A	N/A	N/A	N/A	N/A	N/A	N/A
August	2013-08-22	The Reef	1028	F	74	A	EARLY		N/A	N/A	N/A	N/A	N/A	N/A	N/A	N/A	N/A	N/A
August	2013-08-22	The Reef	1029	M	72	P
August	2013-08-22	The Reef	1030	M	62	A
August	2013-08-22	The Reef	1031	M	66	A
August	2013-08-22	The Reef	1032	M	68	A
August	2013-08-22	The Reef	1033	M	49	A
August	2013-08-22	The Reef	1034	M	56	A
August	2013-08-22	The Reef	1035	F	70	A	INTER
August	2013-08-22	The Reef	1036	M	50	A
August	2013-08-22	The Reef	1037	F	66	A	INTER
August	2013-08-22	The Reef	1038	M	61	A
August	2013-08-22	The Reef	1039	M	53	A
August	2013-08-22	The Reef	1040	M	84	P
August	2013-08-22	The Reef	1041	M	51	A
August	2013-08-22	The Reef	1042	M	57	P
August	2013-08-22	The Reef	1043	M	49	A
August	2013-08-22	The Reef	1044	M	58	A
August	2013-08-22	The Reef	1045	M	57	A
August	2013-08-22	The Reef	1046	M	60	A
August	2013-08-22	The Reef	1047	F	102	A
August	2013-08-22	The Reef	1048	F	80	A
August	2013-08-22	The Reef	1049	M	62	A
August	2013-08-22	The Reef	1050	M	70	A
August	2013-08-22	The Reef	1051	M	56	A
August	2013-08-22	The Reef	1052	M	60	P
August	2013-08-22	The Reef	1053	M	60	A
August	2013-08-22	The Reef	1054	F	67	A
August	2013-08-22	The Reef	1055	M	78	P
August	2013-08-22	The Reef	1056	F	78	A	INTER
August	2013-08-22	The Reef	1057	M	63	A
August	2013-08-22	The Reef	1058	M	57	A
August	2013-08-22	The Reef	1059	M	56	A
August	2013-08-22	The Reef	1060	M	57	A
August	2013-08-22	The Reef	1061	M	66	A
August	2013-08-22	The Reef	1062	M	56	A
August	2013-08-22	The Reef	1063	M	46	A
August	2013-08-22	The Reef	1064	M	58	A
August	2013-08-22	The Reef	1065	M	64	A
August	2013-08-22	The Reef	1066	M	66	A
August	2013-08-22	The Reef	1067	M	51	A
August	2013-08-22	The Reef	1068	M	72	A
August	2013-08-22	The Reef	1069	F	94	A
August	2013-08-22	The Reef	1070	M	61	A
August	2013-08-22	The Reef	1071	M	57	A
August	2013-08-22	The Reef	1072	M	77	P
August	2013-08-22	The Reef	1073	M	56	A
August	2013-08-22	The Reef	1074	M	53	A
August	2013-08-22	The Reef	1075	F	89	A
August	2013-08-22	The Reef	1076	M	59	A
August	2013-08-22	The Reef	1077	M	56	A
August	2013-08-22	The Reef	1078	F	71	A	LATE	285	.849 X .553	.868 x .557	.900 x .581	.897 x .622	.847 x .568	.862 x .568	.895 x .583	.913 x .621	.885 x .587	.858 x .570	0.0092	0.0894
August	2013-08-22	The Reef	1079	F	82	A	LATE	344	.845 x .571	.876 x .536	.850 x .567	.915 x .561	.863 x .551	.959 x .596	.893 x .569	.906 x .536	.886 x .588	.852 x .559	0.0088	0.1346
August	2013-08-22	The Reef	1080	F	77	A	LATE	495	.838 x .579	.863 x .599	.879 x .588	.799 x .539	.884 x .584	.879 x .558	.734 x .570	.860 x .548	.845 x .584	.858 x .638	0.0107	0.1264
August	2013-08-22	The Reef	1081	F	87	A	LATE	593	.882 X .574	.853 X .576	.893 X .644	.872 X .556	.863 X .593	.822 X .585	.832 X .592	.880 X .546	.832 X .602	.865 X .575	0.0195	0.1467
August	2013-08-22	The Reef	1082	F	73	A	LATE	336	.884 X .618	.804 X .577	.845 X .577	.851 X .563	.833 X .590	.807 X .570	.812 X .604	.822 X .571	.826 X .577	.850 X .549	0.0093	0.0778
August	2013-08-22	The Reef	1083	F	74	A	LATE	335	.809 X .521	.813 X .513	.777 X .539	.790 X .507	.783 X .533	.804 X .508	.807 X .566	.833 X .547	.799 X .534	.801 X .531	0.008	0.095
August	2013-08-22	The Reef	1084	F	76	A	LATE	377	.845 X .597	.818 X .572	.787 X .530	.822 X .553	.842 X .584	.799 X .530	.834 X .548	.840 X .584	.838 X .591	N/A	0.0094	0.1089
August	2013-08-22	The Reef	1085	F	75	A	LATE	422	.864 X .586	.900 X .593	.869 X .559	.809 X .597	.851 X .635	.845 X .583	.837 X .567	.903 X .569	.832 X .592	.856 X .575	0.0119	0.1025
August	2013-08-22	The Reef	1086	F	75	A	LATE	467	.909 X .564	.903 X .570	.813 X .527	.925 X .583	.875 X .562	.878 X .598	.887 X .610	.851 X .602	.885 X .635	.882 X .630	0.0138	0.1064
August	2013-08-22	The Reef	1087	F	68	A	LATE	465	.858 X .540	.806 X .545	.820 X .546	.829 X .529	.856 X .544	.839 X .567	.782 X .497	.796 X .553	.779 X .513	.780 X .531	0.0115	0.098
August	2013-08-22	The Reef	1088	F	78	A	LATE	635	.820 X .520	.835 X .515	.830 X .523	.849 X .570	.856 X .540	.848 X .541	.834 X .508	.839 X .517	.801 X .547	.820 X .525	0.0149	0.1392
August	2013-08-22	The Reef	1089	F	80	A	LATE	517	.867 X .571	.857 X .572	.873 X .539	.813 X .545	.868 X .544	.870 X .559	.845 X .557	.859 X .535	.890 X .593	.830 X .558	0.0144	0.1414
August	2013-08-22	The Reef	1090	F	96	A	EARLY	966	.683 X .497	.660 X .508	.661 X .546	.674 X .515	.661 X .458	.673 X .512	.634 X .474	.694 X .498	.646 X .468	.705 X .526	0.0256	0.1483
August	2013-08-22	The Reef	1091	F	77	A	EARLY	637	.646 X .493	.636 X .502	.603 X .527	.655 X .525	.631 X .539	.615 X .506	.623 X .503	.653 X .519	.629 X .506	.628 X .492	0.0176	0.0822
August	2013-08-22	The Reef	1092	F	73	A	EARLY	196	.666 X .514	.628 X .522	.657 X .484	.648 X .471	.664 X .517	.679 X .573	.655 X .520	.646 X .494	.660 X .547	.644 X .514	0.0057	0.0748
August	2013-08-22	The Reef	1093	F	77	A	EARLY	417	.729 X .548	.736 X .547	.738 X .534	.753 X .552	.779 X .537	.713 X .509	.765 X .525	.752 X .564	.703 X .530	.670 X .510	0.0119	0.0949
August	2013-08-22	The Reef	1094	F	82	A	EARLY	552	.735 X .548	.737 X .525	.720 X .529	.768 X .547	.780 X .510	.764 X .515	.767 X .536	.731 X .502	.745 X .524	.749 X .538	0.1092	0.0159
August	2013-08-22	The Reef	1095	F	77	A	LATE	583	.849 X .515	.834 X .531	.831 X .543	.854 X .564	.877 X .544	.845 X .488	.816 X .551	.831 X .550	.854 X .561	.847 X .544	0.0149	0.1247
August	2013-08-22	The Reef	1096	F	78	A	EARLY	386	.638 X .529	.638 X .501	.637 X .492	.622 X .490	.615 X .501	.626 X .503	.654 X .475	.621 X .475	.628 X .455	.651 X .505	0.0098	0.0817
August	2013-08-22	The Reef	1097	F	67	A	EARLY	427	.693 X .531	.673 X .514	.659 X .517	.670 X .490	.662 X .527	.667 X .530	.679 X .498	.670 X .512	.667 X .512	.647 X .490	0.0123	0.0737
August	2013-08-22	The Reef	1098	F	69	A	EARLY	625	.657 X .520	.598 X .464	.656 X .478	.565 X .425	.657 X .514	.647 X .501	.664 X .449	.599 X .469	.625 X .471	.620 X .503	0.0172	0.08
August	2013-08-22	The Reef	1099	F	75	A	EARLY	583	.773 X .535	.793 X .542	.731 X .514	.792 X .499	.781 X .525	.708 X .499	.775 X .518	.816 X .517	.794 X .508	.777 X .491	0.0169	0.1124
August	2013-08-22	The Reef	1100	F	65	A	EARLY	239	.712 X .518	.648 X .506	.666 X .518	.641 X .471	.634 X .498	.653 X .487	.697 X .545	.671 X .552	.650 X .502	.646 X .487	0.0077	0.0556
August	2013-08-22	The Reef	1101	F	102	A	EARLY	1269	.733 X .493	.667 X .468	.640 X .491	.711 X .570	.683 X .514	.693 X .512	.678 X .496	.650 X .468	.647 X .472	.620 X .490	0.0341	0.1958
August	2013-08-22	The Reef	1102	F	89	A	EARLY	751	.681 X .520	.664 X .514	.703 X .522	.675 X .577	.660 X .527	.670 X .564	.666 X .546	.691 X .531	.667 X .521	.641 X .512	0.0228	0.1206
August	2013-08-22	The Reef	1103	F	90	A	EARLY	1297	.723 X .468	.767 X .514	.764 X .501	.749 X .519	.724 X .469	.749 X .502	.717 X .480	.751 X .496	.753 X .749	.733 X .530	0.0343	0.1676
August	2013-08-22	The Reef	1104	F	102	A	EARLY	996	.658 X .542	.664 X .524	.645 X .525	.664 X .544	.676 X .521	.669 X .530	.650 X .504	.622 X .488	.660 X .545	.621 X .539	0.0276	0.1528
August	2013-08-22	The Reef	1105	F	77	A	EARLY	428	.707 X .548	.684 X .528	.684 X .552	.697 X .521	.673 X .516	.689 X .529	.643 X .498	.711 X .524	.705 X .551	.747 X .522	0.0144	0.0926
August	2013-08-22	The Reef	1106	F	89	A	EARLY	595	.731 X .482	.674 X .458	.722 X .458	.770 X .496	.735 X .485	.757 X .462	.716 X .482	.737 X .502	.725 X .485	.709 X .468	0.0136	0.1299
August	2013-08-22	The Reef	1107	F	87	A	EARLY	761	.762 X .551	.807 X .530	.715 X .530	.756 X .526	.771 X .551	.740 X .486	.774 X .530	.773 X .532	.798 X .547	.774 X .554	0.0203	0.1251
August	2013-08-22	The Reef	1108	F	76	A	EARLY	479	.679 X .482	.661 X .519	.654 X .533	.687 X .497	.663 X .502	.704 X .519	.679 X .514	.649 X .511	.661 X .462	.663 X .493	0.0137	0.0817
August	2013-08-22	The Reef	1109	F	87	A	EARLY	900	.619 X .545	.625 X .503	.609 X .482	.599 X .486	.602 X .512	.629 X .500	.600 X .492	.619 X .503	.666 X .506	.641 X .512	0.0238	0.1149
August	2013-08-22	The Reef	1110	F	72	A	EARLY	346	.680 X .534	.696 X .533	.701 X .536	.702 X .556	.756 X .521	.687 X .527	.701 X .497	.681 X .543	.607 X .522	.691 X .530	0.0109	0.0889
August	2013-08-22	The Reef	1111	F	71	A	EARLY	374	.740 X .513	.749 X .503	.720 X .516	.729 X .537	.736 X .521	.721 X .498	.755 X .495	.723 X .503	.759 X .545	.725 X .497	0.0098	0.0784
August	2013-08-22	The Reef	1112	F	76	A	EARLY	518	.715 X .482	.742 X .470	.753 X .492	.744 X .485	.724 X .487	.704 X .530	.726 X .504	.703 X .508	.741 X .506	.730 X .530	0.0138	0.0906
August	2013-08-22	The Reef	1113	F	91	A	EARLY	410	.659 X .500	.707 X .481	.663 X .485	.646 X .468	.679 X .504	.636 X .457	.629 X .484	.594 X .457	.664 X .485	.616 X .482	0.0111	0.1061
September	2013-09-09	The Reef	1114	M	53	A
September	2013-09-09	The Reef	1115	M	62	A
September	2013-09-09	The Reef	1116	M	50	A
September	2013-09-09	The Reef	1117	M	64	A
September	2013-09-09	The Reef	1118	M	49	A
September	2013-09-09	The Reef	1119	M	63	A
September	2013-09-09	The Reef	1120	M	66	A
September	2013-09-09	The Reef	1121	M	58	A
September	2013-09-09	The Reef	1122	M	58	A
September	2013-09-09	The Reef	1123	M	69	A
September	2013-09-09	The Reef	1124	M	59	P
September	2013-09-09	The Reef	1125	M	59	A
September	2013-09-09	The Reef	1126	M	60	A
September	2013-09-09	The Reef	1127	M	57	A
September	2013-09-09	The Reef	1128	M	95	P
September	2013-09-09	The Reef	1129	M	48	A
September	2013-09-09	The Reef	1130	M	64	A
September	2013-09-09	The Reef	1131	M	57	A
September	2013-09-09	The Reef	1132	M	65	A
September	2013-09-09	The Reef	1133	M	60	A
September	2013-09-09	The Reef	1134	M	57	A
September	2013-09-09	The Reef	1135	M	62	P
September	2013-09-09	The Reef	1136	M	62	A
September	2013-09-09	The Reef	1137	M	65	A
September	2013-09-09	The Reef	1138	M	71	A
September	2013-09-09	The Reef	1139	M	65	A
September	2013-09-09	The Reef	1140	M	79	A
September	2013-09-09	The Reef	1141	M	61	A
September	2013-09-09	The Reef	1142	F	82	A	INTER
September	2013-09-09	The Reef	1143	M	59	A
September	2013-09-09	The Reef	1144	M	63	A
September	2013-09-09	The Reef	1145	M	79	A
September	2013-09-09	The Reef	1146	M	53	A
September	2013-09-09	The Reef	1147	M	75	A
September	2013-09-09	The Reef	1148	M	61	A
September	2013-09-09	The Reef	1149	M	71	A
September	2013-09-09	The Reef	1150	M	90	P
September	2013-09-09	The Reef	1151	M	67	A
September	2013-09-09	The Reef	1152	M	76	P
September	2013-09-09	The Reef	1153	M	57	P
September	2013-09-09	The Reef	1154	M	73	A
September	2013-09-09	The Reef	1155	F	72	A
September	2013-09-09	The Reef	1156	M	63	A
September	2013-09-09	The Reef	1157	F	76	A
September	2013-09-09	The Reef	1158	?	60	P
September	2013-09-09	The Reef	1159	M	59	A
September	2013-09-09	The Reef	1160	M	51	A
September	2013-09-09	The Reef	1161	M	53	A
September	2013-09-09	The Reef	1162	F	90	A	LATE	517	.819 X .533	.734 X .489	.809 X .544	.817 X .565	.806 X .536	.837 X .546	.793 X .515	.783 X .492	.826 X .543	.817 X .503	0.0134	0.1522
September	2013-09-09	The Reef	1163	F	82	A	INTER
September	2013-09-09	The Reef	1164	F	79	A	LATE	143	.928 X .529	.891 X .609	.883 X .589	.870 X .574	.885 X .598	.868 X .573	.854 X .610	.877 X .612	.828 X .585	.878 X .530	0.0035	0.1209
September	2013-09-09	The Reef	1165	F	80	A	EARLY	633	.655 X .504	.664 X .483	.660 X .471	.684 X .482	.698 X .489	.675 X .479	.711 X .461	.667 X .490	.706 X .490	.664 X .486	0.019	0.1008
September	2013-09-09	The Reef	1166	F	73	A	EARLY	355	.743 X .482	.792 X .538	.829 X .559	.779 X .537	.778 X .553	.740 X .589	.721 X .498	.748 X .527	.736 X .544	.755 X .499	0.0107	0.0798
September	2013-09-09	The Reef	1167	F	80	A	EARLY	481	.702 X .528	.616 X .547	.671 X .521	.644 X .524	.663 X .508	.679 X .512	.667 X .513	.683 X .494	.647 X .518	.650 X .546	0.0155	0.0888
September	2013-09-09	The Reef	1168	F	73	A	EARLY	368	.638 X .506	.687 X .497	.687 X .519	.658 X .479	.683 X .516	.668 X .504	.664 X .541	.694 X .521	.657 X .520	.627 X .471	0.0112	0.0807
September	2013-09-09	The Reef	1169	F	72	A	EARLY	244	.723 X .546	.722 X .530	.694 X .547	.691 X .541	.703 X .541	.666 X .533	.696 X .533	.680 X .547	.676 X .509	.697 X .544	0.0082	0.0832
September	2013-09-09	The Reef	1170	F	92	A	LATE	715	.906 X .561	.899 X .586	.914 X .581	.923 X .595	.857 X .591	.901 X .557	.858 X .557	.887 X .601	.856 X .526	.863 X .574	0.0185	0.1654
September	2013-09-09	The Reef	1171	F	85	A	LATE	545	.852 X .554	.825 X .543	.873 X .561	.897 X .568	.852 X .571	.845 X .549	.845 X .553	.884 X .559	.877 X .589	.881 X .510
September	2013-09-09	The Reef	1172	F	73	A	LATE	396	.911 X .620	.860 X .602	.827 X .559	.869 X .566	.862 X .580	.848 X .560	.891 X .587	.869 X .566	.842 X .572	.864 X .636	0.0123	0.0959
September	2013-09-09	The Reef	1173	F	80	A	LATE	343	.841 X .579	.855 X .545	.851 X .550	.843 X .596	.851 X .570	.899 X .625	.890 X .634	.852 X .588	.852 X .579	.808 X .563	0.0104	0.095
September	2013-09-09	The Reef	1174	F	77	A	LATE	399	.931 X .552	.919 X .614	.870 X .624	.878 X .596	.904 X .573	.899 X .528	.923 X .539	.884 X .584	.885 X .590	.880 X .578
September	2013-09-09	The Reef	1175	F	102	A	EARLY	773	.688 X .499	.720 X .535	.706 X .520	.718 X .534	.713 X .517	.776 X .530	.762 X .512	.756 X .521	.697 X .520	.736 X .533	0.0207	0.1467
September	2013-09-09	The Reef	1176	F	89	A	EARLY	588	.760 X .519	.775 X .570	.731 X .545	.775 X .572	.723 X .551	.741 X .544	.749 X .525	.770 X .567	.738 X .539	.749 X .552	0.0213	0.1203
September	2013-09-09	The Reef	1177	F	74	A	LATE	194	.908 X .533	.851 X .525	.890 X .571	.844 X .612	.873 X .576	.910 X .606	.879 X .582	.863 X .568	.866 X .538	.879 X .580	0.0055	0.0987
September	2013-09-09	The Reef	1178	F	78	A	EARLY	537	.785 X .528	.836 X .586	.810 X .553	.816 X .524	.819 X .532	.796 X .541	.786 X .540	.808 X .536	.791 X .571	.819 X .538	0.0175	0.0968
September	2013-09-09	The Reef	1179	F	79	A	EARLY	433	.691 X .580	.677 X .535	.672 X .554	.717 X .567	.700 X .551	.710 X .566	.688 X .559	.744 X .542	.713 X .558	.676 X .578	0.0157	0.0836
September	2013-09-09	The Reef	1180	F	77	A	EARLY	416	.710 X .527	.756 X .545	.711 X .510	.700 X .533	.429 X .557	.754 X .526	.723 X .539	.762 X .549	.731 X .538	.690 X .551	0.016	0.0879
September	2013-09-09	The Reef	1181	F	77	A	EARLY	381	.688 X .543	.703 X .559	.699 X .550	.713 X .541	.726 X .545	.726 X .535	.690 X .560	.702 X .578	.698 X .535	.711 X .525	0.013	0.0769
September	2013-09-09	The Reef	1182	F	77	A	EARLY	360	.733 X .599	.776 X .561	.720 X .547	.736 X .583	.708 X .573	.764 X .561	.725 X .594	.761 X .570	.764 X .617	.751 X .589	0.0124	0.0863
September	2013-09-09	The Reef	1183	F	71	A	EARLY	349	.740 X .569	.747 X .547	.731 X .551	.774 X .528	.743 X .566	.747 X .560	.768 X .518	.764 X .525	.777 X .524	.773 X .559	0.0121	0.0681
September	2013-09-09	The Reef	1184	F	81	A
September	2013-09-09	The Reef	1185	M	68	A
September	2013-09-09	The Reef	1186	M	63	A
September	2013-09-09	The Reef	1187	M	71	A
September	2013-09-09	The Reef	1188	M	64	A
September	2013-09-09	The Reef	1189	M	73	A
September	2013-09-09	The Reef	1190	M	65	A
September	2013-09-09	The Reef	1191	M	63	A
September	2013-09-09	The Reef	1192	F	64	A
September	2013-09-09	The Reef	1193	M	64	A
September	2013-09-09	The Reef	1194	M	67	A
September	2013-09-09	The Reef	1195	M	65	A
September	2013-09-09	The Reef	1196	F	82	A
September	2013-09-09	The Reef	1197	M	50	A
September	2013-09-09	The Reef	1198	F	81	A
September	2013-09-09	The Reef	1199	M	71	A
September	2013-09-09	The Reef	1200	M	57	A
September	2013-09-09	The Reef	1201	M	65	A
September	2013-09-09	The Reef	1202	M	79	A
September	2013-09-09	The Reef	1203	M	49	A
September	2013-09-09	The Reef	1204	M	62	A
September	2013-09-09	The Reef	1205	M	51	A
September	2013-09-09	The Reef	1206	M	62	A
September	2013-09-09	The Reef	1207	M	42	A
September	2013-09-09	The Reef	1208	M	70	A
September	2013-09-09	The Reef	1209	M	61	A
September	2013-09-09	The Reef	1210	M	54	A
September	2013-09-09	The Reef	1211	M	64	A
September	2013-09-09	The Reef	1212	M	61	A
September	2013-09-09	The Reef	1213	M	63	A
September	2013-09-09	The Reef	1214	M	59	A
September	2013-09-09	The Reef	1215	M	51	A
September	2013-09-09	The Reef	1216	M	60	A
September	2013-09-09	The Reef	1217	M	68	A
September	2013-09-09	The Reef	1218	M	64	A
September	2013-09-09	The Reef	1219	M	69	A
September	2013-09-09	The Reef	1220	M	46	A
September	2013-09-09	The Reef	1221	M	65	A
September	2013-09-09	The Reef	1222	M	51	A
September	2013-09-09	The Reef	1223	M	56	A
September	2013-09-09	The Reef	1224	M	63	A
September	2013-09-09	The Reef	1225	M	59	A
September	2013-09-09	The Reef	1226	M	60	A
September	2013-09-09	The Reef	1227	F	72	A
September	2013-09-09	The Reef	1228	M	57	P
September	2013-09-09	The Reef	1229	M	50	P
September	2013-09-09	The Reef	1230	F	78	A	EARLY	499	.669 X .513	.676 X .547	.670 X .516	.641 X .532	.622 X .532	.694 X .506	.703 X .535	.725 X .511	.715 X .533	.710 X .530	0.0165	0.0813
September	2013-09-09	The Reef	1231	F	77	A	EARLY	536	.664 X .557	.711 X .545	.697 X .563	.670 X .541	.702 X .508	.661 X .555	.707 X .570	.657 X .526	.661 X .568	.640 X .554	0.0187	0.0853
September	2013-09-09	The Reef	1232	F	89	A	EARLY	567	.655 X .544	.684 X .550	.667 X .541	.683 X .549	.701 X .535	.688 X .547	.650 X .541	.695 X .547	.688 X .534	.682 X .559	0.0199	0.1203
September	2013-09-09	The Reef	1233	F	74	A	EARLY	280	.744 X .510	.682 X .505	.711 X .512	.711 X .541	.703 X .528	.734 X .538	.711 X .535	.722 X .561	.742 X .527	.721 X .544	0.0086	0.0772
September	2013-09-09	The Reef	1234	F	72	A	EARLY	386	.668 X .545	.683 X .513	.696 X .530	.670 X .501	.703 X .517	.664 X .501	.674 X .506	.670 X .498	.666 X .544	.696 X .519	0.0115	0.0735
October	2013-10-12	The Reef	1235	M	78	A
October	2013-10-12	The Reef	1236	M	81	A
October	2013-10-12	The Reef	1237	M	79	A
October	2013-10-12	The Reef	1238	F	83	A
October	2013-10-12	The Reef	1239	M	77	A
October	2013-10-12	The Reef	1240	M	66	A
October	2013-10-12	The Reef	1241	F	81	A
October	2013-10-12	The Reef	1242	M	74	A
October	2013-10-12	The Reef	1243	M	71	A
October	2013-10-12	The Reef	1244	M	66	A
October	2013-10-12	The Reef	1245	M	76	A
October	2013-10-12	The Reef	1246	M	61	A
October	2013-10-12	The Reef	1247	F	80	A
October	2013-10-12	The Reef	1248	M	82	A
October	2013-10-12	The Reef	1249	M	73	A
October	2013-10-12	The Reef	1250	M	82	A
October	2013-10-12	The Reef	1251	M	81	A
October	2013-10-12	The Reef	1252	M	73	A
October	2013-10-12	The Reef	1253	M	82	A
October	2013-10-12	The Reef	1254	M	77	A
October	2013-10-12	The Reef	1255	M	70	A
October	2013-10-12	The Reef	1256	M	81	A
October	2013-10-12	The Reef	1257	M	69	A
October	2013-10-12	The Reef	1258	M	68	A
October	2013-10-12	The Reef	1259	M	65	A
October	2013-10-12	The Reef	1260	M	50	A
October	2013-10-12	The Reef	1261	M	42	A
October	2013-10-12	The Reef	1262	M	74	A
October	2013-10-12	The Reef	1263	M	67	A
October	2013-10-12	The Reef	1264	M	67	A
October	2013-10-12	The Reef	1265	M	59	A
October	2013-10-12	The Reef	1266	M	85	A
October	2013-10-12	The Reef	1267	M	57	A
October	2013-10-12	The Reef	1268	M	87	A
October	2013-10-12	The Reef	1269	M	62	A
October	2013-10-12	The Reef	1270	M	60	A
October	2013-10-12	The Reef	1271	M	70	A
October	2013-10-12	The Reef	1272	M	63	A
October	2013-10-12	The Reef	1273	M	75	A
October	2013-10-12	The Reef	1274	M	73	A
October	2013-10-12	The Reef	1275	M	79	A
October	2013-10-12	The Reef	1276	M	66	A
October	2013-10-12	The Reef	1277	M	62	A
October	2013-10-12	The Reef	1278	M	65	A
October	2013-10-12	The Reef	1279	M	77	A
October	2013-10-12	The Reef	1280	M	72	A
October	2013-10-12	The Reef	1281	M	48	A
October	2013-10-12	The Reef	1282	M	64	A
October	2013-10-12	The Reef	1283	M	53	A
October	2013-10-12	The Reef	1284	M	75	A
October	2013-10-12	The Reef	1285	M	76	A
October	2013-10-12	The Reef	1286	M	76	A
October	2013-10-12	The Reef	1287	M	76	A
October	2013-10-12	The Reef	1288	M	60	A
October	2013-10-12	The Reef	1289	M	52	A
October	2013-10-12	The Reef	1290	M	56	A
October	2013-10-12	The Reef	1291	M	66	A
October	2013-10-12	The Reef	1292	M	71	A
October	2013-10-12	The Reef	1293	M	78	A
October	2013-10-12	The Reef	1294	M	89	A
October	2013-10-12	The Reef	1295	M	74	A
October	2013-10-12	The Reef	1296	M	75	A
October	2013-10-12	The Reef	1297	F	91	A
October	2013-10-12	The Reef	1298	M	74	A
October	2013-10-12	The Reef	1299	M	69	A
October	2013-10-12	The Reef	1300	M	69	A
October	2013-10-12	The Reef	1301	M	78	A
October	2013-10-12	The Reef	1302	M	74	A
October	2013-10-12	The Reef	1303	M	74	A
October	2013-10-12	The Reef	1304	M	69	A
October	2013-10-12	The Reef	1305	M	84	A
October	2013-10-12	The Reef	1306	M	50	A
October	2013-10-12	The Reef	1307	M	66	A
October	2013-10-12	The Reef	1308	M	66	A
October	2013-10-12	The Reef	1309	M	74	A
October	2013-10-12	The Reef	1310	M	64	A
October	2013-10-12	The Reef	1311	M	75	A
October	2013-10-12	The Reef	1312	M	71	A
October	2013-10-12	The Reef	1313	F	78	A
October	2013-10-12	The Reef	1314	M	66	A
October	2013-10-12	The Reef	1315	M	77	A
October	2013-10-12	The Reef	1316	M	62	A
October	2013-10-12	The Reef	1317	M	57	A
October	2013-10-12	The Reef	1318	M	73	A
October	2013-10-12	The Reef	1319	M	85	A
October	2013-10-12	The Reef	1320	M	87	P
October	2013-10-12	The Reef	1321	M	69	P
October	2013-10-12	The Reef	1322	M	80	P
October	2013-10-12	The Reef	1323	F	81	A
October	2013-10-12	The Reef	1324	M	85	A
October	2013-10-12	The Reef	1325	M	75	A
October	2013-10-12	The Reef	1326	M	79	A
October	2013-10-12	The Reef	1327	M	55	A
October	2013-10-12	The Reef	1328	M	63	A
October	2013-10-12	The Reef	1329	M	47	A
October	2013-10-12	The Reef	1330	M	72	A
October	2013-10-12	The Reef	1331	M	70	A
October	2013-10-12	The Reef	1332	M	65	A
October	2013-10-12	The Reef	1333	M	76	A
October	2013-10-12	The Reef	1334	M	72	A
October	2013-10-12	The Reef	1335	M	55	A
October	2013-10-12	The Reef	1336	M	58	A
October	2013-10-12	The Reef	1337	M	61	A
October	2013-10-12	The Reef	1338	M	83	A
October	2013-10-12	The Reef	1339	M	73	A
October	2013-10-12	The Reef	1340	F	81	A
October	2013-10-12	The Reef	1341	F	80	A
October	2013-10-12	The Reef	1342	M	51	A
October	2013-10-12	The Reef	1343	M	76	A
October	2013-10-12	The Reef	1344	M	63	A
October	2013-10-12	The Reef	1345	M	69	A
October	2013-10-12	The Reef	1346	M	63	A
October	2013-10-12	The Reef	1347	M	70	A
October	2013-10-12	The Reef	1348	M	54	A
October	2013-10-12	The Reef	1349	M	66	A
October	2013-10-12	The Reef	1350	M	48	A
October	2013-10-12	The Reef	1351	M	59	A
October	2013-10-12	The Reef	1352	F	85	A	EARLY	406	.794 X .559	.776 X .524	.746 X .570	.769 X .570	.867 X .641	.785 X .524	.792 X .558	.767 X .593	.810 X .560	.790 X .609	0.014	0.0992
October	2013-10-12	The Reef	1353	F	87	A	EARLY	649	.769 X .552	.719 X .574	.704 X .570	.771 X .599	.776 X .541	.794 X .570	.740 X .565	.777 X .557	.806 X .553	.719 X .599	0.0224	0.1298
October	2013-10-12	The Reef	1354	F	75	A	EARLY	497	.670 X .513	.682 X .522	.644 X .523	.686 X .559	.705 X .536	.669 X .555	.699 X .570	.707 X .551	.689 X .523	.704 X .519	0.0164	0.1136
October	2013-10-12	The Reef	1355	F	89	A	EARLY	639	.679 X .510	.687 X .540	.689 X .530	.706 X .518	.685 X .519	.668 X .521	.713 X .539	.700 X .530	.704 X .539	.719 X .547	0.0206	0.1291
November	2013-11-07	The Reef	1356	M	66	A
November	2013-11-07	The Reef	1357	M	69	A
November	2013-11-07	The Reef	1358	M	61	A
November	2013-11-07	The Reef	1359	M	77	A
November	2013-11-07	The Reef	1360	M	83	A
November	2013-11-07	The Reef	1361	M	67	A
November	2013-11-07	The Reef	1362	M	68	A
November	2013-11-07	The Reef	1363	F	83	A
November	2013-11-07	The Reef	1364	M	68	A
November	2013-11-07	The Reef	1365	F	80	A
November	2013-11-07	The Reef	1366	M	78	A
November	2013-11-07	The Reef	1367	M	42	A
November	2013-11-07	The Reef	1368	M	53	A
November	2013-11-07	The Reef	1369	M	85	A
November	2013-11-07	The Reef	1370	M	76	A
November	2013-11-07	The Reef	1371	M	86	A
November	2013-11-07	The Reef	1372	F	74	A
November	2013-11-07	The Reef	1373	M	70	A
November	2013-11-07	The Reef	1374	M	83	A
November	2013-11-07	The Reef	1375	M	80	A
November	2013-11-07	The Reef	1376	M	83	A
November	2013-11-07	The Reef	1377	M	74	A
November	2013-11-07	The Reef	1378	F	79	A	EARLY	283	.821 X .641	.795 X .595	.781 X .576	.760 X .622	.784 X .609	.768 X .576	.784 X .596	.745 X .598	.786 X .597	.791 X .598	0.0197	0.1533
November	2013-11-07	The Reef	1379	F	90	A	EARLY	466	.854 X .596	.845 X .566	.813 X .574	.859 X .559	.834 X .610	.888 X .594	.836 X .597	.826 X .602	.833 X .610	.829 X .616	0.0252	0.1492
November	2013-11-07	The Reef	1380	F	87	A	EARLY	685	.888 X .591	.862 X .557	.899 X .573	.878 X .609	.883 X .616	.871 X .575	.866 X .567	.888 X .566	.915 X .583	.862 X .519	0.0119	0.122
November	2013-11-07	The Reef	1381	M	77	A
November	2013-11-07	The Reef	1382	F	92	A
November	2013-11-07	The Reef	1383	M	86	A
November	2013-11-07	The Reef	1384	M	67	A
November	2013-11-07	The Reef	1385	M	59	A
November	2013-11-07	The Reef	1386	M	65	A
November	2013-11-07	The Reef	1387	F	90	A
November	2013-11-07	The Reef	1388	M	63	A
November	2013-11-07	The Reef	1389	M	75	A
November	2013-11-07	The Reef	1390	M	82	A
November	2013-11-07	The Reef	1391	M	73	A
November	2013-11-07	The Reef	1392	M	87	A
November	2013-11-07	The Reef	1393	M	60	A
November	2013-11-07	The Reef	1394	M	71	A
November	2013-11-07	The Reef	1395	F	86	A
November	2013-11-07	The Reef	1396	M	67	A
November	2013-11-07	The Reef	1397	M	45	A
November	2013-11-07	The Reef	1398	M	70	A
November	2013-11-07	The Reef	1399	M	62	A
November	2013-11-07	The Reef	1400	M	59	A
November	2013-11-07	The Reef	1401	M	78	A
November	2013-11-07	The Reef	1402	M	69	A
November	2013-11-07	The Reef	1403	F	83	A
November	2013-11-07	The Reef	1404	M	89	A
November	2013-11-07	The Reef	1405	M	54	A
November	2013-11-07	The Reef	1406	M	70	A
November	2013-11-07	The Reef	1407	M	83	A
November	2013-11-07	The Reef	1408	M	75	A
November	2013-11-07	The Reef	1409	M	65	A
November	2013-11-07	The Reef	1410	M	69	A
November	2013-11-07	The Reef	1411	M	56	A
November	2013-11-07	The Reef	1412	M	59	A
November	2013-11-07	The Reef	1413	M	47	A
November	2013-11-07	The Reef	1414	M	51	A
November	2013-11-07	The Reef	1415	M	75	A
November	2013-11-07	The Reef	1416	M	75	A
November	2013-11-07	The Reef	1417	M	76	A
November	2013-11-07	The Reef	1418	F	81	A
November	2013-11-07	The Reef	1419	M	78	A
November	2013-11-07	The Reef	1420	M	77	A
November	2013-11-07	The Reef	1421	M	80	A
November	2013-11-07	The Reef	1422	M	70	A
November	2013-11-07	The Reef	1423	M	80	A
November	2013-11-07	The Reef	1424	M	83	A
November	2013-11-07	The Reef	1425	M	78	A
November	2013-11-07	The Reef	1426	M	52	A
November	2013-11-07	The Reef	1427	M	82	A
November	2013-11-07	The Reef	1428	M	81	A
November	2013-11-07	The Reef	1429	M	86	A
November	2013-11-07	The Reef	1430	M	71	A
November	2013-11-07	The Reef	1431	M	89	A
November	2013-11-07	The Reef	1432	M	75	A
November	2013-11-07	The Reef	1433	F	81	A
November	2013-11-07	The Reef	1434	M	87	A
November	2013-11-07	The Reef	1435	M	75	A
November	2013-11-07	The Reef	1436	M	65	A
November	2013-11-07	The Reef	1437	M	66	A
November	2013-11-07	The Reef	1438	M	75	A
November	2013-11-07	The Reef	1439	M	46	A
November	2013-11-07	The Reef	1440	M	76	A
November	2013-11-07	The Reef	1441	M	61	A
November	2013-11-07	The Reef	1442	M	45	A
November	2013-11-07	The Reef	1443	M	44	A
November	2013-11-07	The Reef	1444	M	82	A
November	2013-11-07	The Reef	1445	M	64	A
November	2013-11-07	The Reef	1446	M	80	A
November	2013-11-07	The Reef	1447	M	80	A
November	2013-11-07	The Reef	1448	M	66	A
November	2013-11-07	The Reef	1449	M	87	A
November	2013-11-07	The Reef	1450	M	74	A
November	2013-11-07	The Reef	1451	M	74	A
November	2013-11-07	The Reef	1452	M	82	A
November	2013-11-07	The Reef	1453	M	77	A
November	2013-11-07	The Reef	1454	M	81	A
November	2013-11-07	The Reef	1455	M	90	A
November	2013-11-07	The Reef	1456	M	60	A
November	2013-11-07	The Reef	1457	M	59	A
November	2013-11-07	The Reef	1458	M	41	A
November	2013-11-07	The Reef	1459	M	49	A
November	2013-11-07	The Reef	1460	M	51	A
November	2013-11-07	The Reef	1461	M	67	A
November	2013-11-07	The Reef	1462	M	78	A
November	2013-11-07	The Reef	1463	F	83	A
November	2013-11-07	The Reef	1464	M	77	A
November	2013-11-07	The Reef	1465	M	87	A
November	2013-11-07	The Reef	1466	M	90	A
November	2013-11-07	The Reef	1467	M	77	A
November	2013-11-07	The Reef	1468	M	81	A
November	2013-11-07	The Reef	1469	M	76	A
November	2013-11-07	The Reef	1470	M	74	A
November	2013-11-07	The Reef	1471	M	93	A
November	2013-11-07	The Reef	1472	M	82	A
November	2013-11-07	The Reef	1473	M	76	A
November	2013-11-07	The Reef	1474	M	70	A
November	2013-11-07	The Reef	1475	M	83	A
November	2013-11-07	The Reef	1476	M	64	A
November	2013-11-07	The Reef	1477	M	61	P
